# Supplementary material for: Bovine Genome Database: new curated collection of selective sweeps in bovine populations across the world
Source: Nucleic Acids Res. 2025 Nov 20;54(D1):D949–57. doi: 10.1093/nar/gkaf1214 (PMC12807739; doi:10.1093/nar/gkaf1214)
Supplement: gkaf1214_Supplemental_Files [file gkaf1214_supplemental_files.zip › Supplementary_File_2.xlsx]

## Sheet: Analyses
Population Name	Origin	Target Breed(s)	Breed Class	Number of Target Breeds	Statistical Test(s)	Technology	Genome Assembly	Traits Investigated	PubMed ID or DOI	Reference	Ref Number (in Publications Tab)
Gir India	India	Gir	American Indicine	1	meta_SS:iHS,Rsb,delta_AF,ZHp	777KSNP	UMD3.1	Milk composition and immune response	23696874	Utsunomiya et al. 2013	(1)
Nellore India	India	Nellore	American Indicine	1	meta_SS:iHS,Rsb,delta_AF,ZHp	777KSNP	UMD3.1	Milk composition and immune response	23696874	Utsunomiya et al. 2013	(1)
Angus Scotland	Scotland	Angus	European Taurine	1	meta_SS:iHS,Rsb,delta_AF,ZHp	777KSNP	UMD3.1	Milk composition and immune response	23696874	Utsunomiya et al. 2013	(1)
Brown Swiss Switzerland	Switzerland	Brown Swiss	European Taurine	1	meta_SS:iHS,Rsb,delta_AF,ZHp	777KSNP	UMD3.1	Milk composition and immune response	23696874	Utsunomiya et al. 2013	(1)
Limousin France	France	Limousin	European Taurine	1	Extended_low_diversity_haplotype	50KSNP,AFFXB1P	UMD3.1	Horned-polled, coat color and behaviour	23758707	Ramey et al. 2013	(2)
Salers France	France	Salers	European Taurine	1	Extended_low_diversity_haplotype	50KSNP,AFFXB1P	UMD3.1	Horned-polled, coat color and behaviour	23758707	Ramey et al. 2013	(2)
Jersey	Jersey	Jersey	European Taurine	1	Extended_low_diversity_haplotype	50KSNP,AFFXB1P	UMD3.1	Horned-polled, coat color and behaviour	23758707	Ramey et al. 2013	(2)
Hanwoo Korea	Korea	Hanwoo	Asian Taurine	1	Extended_low_diversity_haplotype	50KSNP,AFFXB1P	UMD3.1	Horned-polled, coat color and behaviour	23758707	Ramey et al. 2013	(2)
Holstein Netherlands	Netherlands	Holstein	European Taurine	1	Extended_low_diversity_haplotype	50KSNP,AFFXB1P	UMD3.1	Horned-polled, coat color and behaviour	23758707	Ramey et al. 2013	(2)
Angus Scotland	Scotland	Angus	European Taurine	1	Extended_low_diversity_haplotype	50KSNP,AFFXB1P	UMD3.1	Horned-polled, coat color and behaviour	23758707	Ramey et al. 2013	(2)
Braunvieh Switzerland	Switzerland	Braunvieh	European Taurine	1	Extended_low_diversity_haplotype	50KSNP,AFFXB1P	UMD3.1	Horned-polled, coat color and behaviour	23758707	Ramey et al. 2013	(2)
Brown Swiss Switzerland	Switzerland	Brown Swiss	European Taurine	1	Extended_low_diversity_haplotype	50KSNP,AFFXB1P	UMD3.1	Horned-polled, coat color and behaviour	23758707	Ramey et al. 2013	(2)
Simmental Switzerland	Switzerland	Simmental	European Taurine	1	Extended_low_diversity_haplotype	50KSNP,AFFXB1P	UMD3.1	Horned-polled, coat color and behaviour	23758707	Ramey et al. 2013	(2)
Hereford United Kingdom	United Kingdom	Hereford	European Taurine	1	Extended_low_diversity_haplotype	50KSNP,AFFXB1P	UMD3.1	Horned-polled, coat color and behaviour	23758707	Ramey et al. 2013	(2)
Shorthorn United Kingdom	United Kingdom	Shorthorn	European Taurine	1	Extended_low_diversity_haplotype	50KSNP,AFFXB1P	UMD3.1	Horned-polled, coat color and behaviour	23758707	Ramey et al. 2013	(2)
Brahman USA	USA	Brahman	American Indicine	1	Extended_low_diversity_haplotype	50KSNP,AFFXB1P	UMD3.1	Horned-polled, coat color and behaviour	23758707	Ramey et al. 2013	(2)
Hanwoo Korea	Korea	Hanwoo	Asian Taurine	1	CLR;LD-omega	WGS	UMD3.1	Bovine papillomaviruses resistance	23884100	Lee et al. 2013	(3)
Gir Brazil	Brazil	Gir	American Indicine	1	Fst	777KSNP	UMD3.1	Immune related traits	24330634	Porto-Neto et al. 2013	(4)
Guzera Brazil	Brazil	Guzera	American Indicine	1	Fst	777KSNP	UMD3.1	Immune related traits	24330634	Porto-Neto et al. 2013	(4)
Zebu Brazil,India	Brazil,India	Gir,Guzera,Nelore	American Indicine,Asian Indicine	3	Fst	777KSNP	UMD3.1	Immune related traits	24330634	Porto-Neto et al. 2013	(4)
Charolais France	France	Charolais	European Taurine	1	Fst	777KSNP	UMD3.1	Immune related traits	24330634	Porto-Neto et al. 2013	(4)
Limousin France	France	Limousin	European Taurine	1	Fst	777KSNP	UMD3.1	Immune related traits	24330634	Porto-Neto et al. 2013	(4)
Nelore India	India	Nelore	Asian Indicine	1	Fst	777KSNP	UMD3.1	Immune related traits	24330634	Porto-Neto et al. 2013	(4)
Holstein Netherlands	Netherlands	Holstein	European Taurine	1	Fst	777KSNP	UMD3.1	Immune related traits	24330634	Porto-Neto et al. 2013	(4)
Norwegian Red Norway	Norway	Norwegian Red	European Taurine	1	Fst	777KSNP	UMD3.1	Immune related traits	24330634	Porto-Neto et al. 2013	(4)
Angus Scotland	Scotland	Angus	European Taurine	1	Fst	777KSNP	UMD3.1	Immune related traits	24330634	Porto-Neto et al. 2013	(4)
Brown Swiss United Kingdom	United Kingdom	Brown Swiss	European Taurine	1	Fst	777KSNP	UMD3.1	Immune related traits	24330634	Porto-Neto et al. 2013	(4)
Guernsey United Kingdom	United Kingdom	Guernsey	European Taurine	1	Fst	777KSNP	UMD3.1	Immune related traits	24330634	Porto-Neto et al. 2013	(4)
Hereford United Kingdom	United Kingdom	Hereford	European Taurine	1	Fst	777KSNP	UMD3.1	Immune related traits	24330634	Porto-Neto et al. 2013	(4)
Illyrian Mountain Busa Albania	Albania	Illyrian Mountain Busa	European Taurine	1	XP_EHH	50KSNP	UMD3.1	Carcass weight	24359457	Rothammer et al. 2013	(5)
Blanc Bleu Belge Belgium	Belgium	Blanc Bleu Belge	European Taurine	1	XP_EHH	50KSNP	UMD3.1	Carcass weight	24359457	Rothammer et al. 2013	(5)
Braunvieh Germany	Germany	Braunvieh	European Taurine	1	XP_EHH	50KSNP	UMD3.1	Carcass weight	24359457	Rothammer et al. 2013	(5)
Franken Gelbvieh Germany	Germany	Franken Gelbvieh	European Taurine	1	XP_EHH	50KSNP	UMD3.1	Carcass weight	24359457	Rothammer et al. 2013	(5)
Galloway Germany	Germany	Galloway	European Taurine	1	XP_EHH	50KSNP	UMD3.1	Carcass weight	24359457	Rothammer et al. 2013	(5)
German Fleckvieh Germany	Germany	German Fleckvieh	European Taurine	1	XP_EHH	50KSNP	UMD3.1	Carcass weight	24359457	Rothammer et al. 2013	(5)
Murnau Werdenfelser Germany	Germany	Murnau Werdenfelser	European Taurine	1	XP_EHH	50KSNP	UMD3.1	Carcass weight	24359457	Rothammer et al. 2013	(5)
Red Holstein Germany	Germany	Red Holstein	European Taurine	1	XP_EHH	50KSNP	UMD3.1	Carcass weight	24359457	Rothammer et al. 2013	(5)
Original Braunvieh Switzerland	Switzerland	Original Braunvieh	European Taurine	1	XP_EHH	50KSNP	UMD3.1	Carcass weight	24359457	Rothammer et al. 2013	(5)
Anatolian Black Turkey	Turkey	Anatolian Black	European Taurine	1	XP_EHH	50KSNP	UMD3.1	Carcass weight	24359457	Rothammer et al. 2013	(5)
European Taurine	Europe	Angus,Hereford,Holstein,Jersey,Murray Grey,Shorthorn	European Taurine	6	Fst	777KSNP	UMD3.1	Immunity and reproduction	24494817	Porto-Neto et al. 2014	(6)
Nelore India	India	Nelore	Asian Indicine	1	Fst	777KSNP	UMD3.1	Immunity and reproduction	24494817	Porto-Neto et al. 2014	(6)
N'Dama Nigeria	Nigeria	N'Dama	African Taurine	1	Fst	777KSNP	UMD3.1	Immunity and reproduction	24494817	Porto-Neto et al. 2014	(6)
Hanwo South Korea	South Korea	Hanwo	Asian Taurine	1	Fst	777KSNP	UMD3.1	Immunity and reproduction	24494817	Porto-Neto et al. 2014	(6)
Simmental China	China	Simmental	European Taurine	1	EHH	50KSNP	UMD3.1	Metabolic process	24619661	Fan et al. 2014	(7)
Borgou Benin	Benin	Borgou	African Crossbred	1	Rsb;iHS	50KSNP	UMD3.1	Coat color	24888437	Flori et al. 2014	(8)
European Taurine Poland	Poland	Holstein,Polish Red	European Taurine	2	SWAD	50KSNP	UMD3.1	Fertility and coat color	25124517	Gurgul et al. 2015	(9)
Jersey USA	USA	Jersey	American Taurine	1	ROH;Rsb;iHS	50KSNP	UMD3.1	Milk, fat and protein yield	25887761	Kim et al. 2015	(10)
East African Shorthorn Zebu Kenya	Kenya	East African Shorthorn Zebu	African Indicine	1	Fst;Rsb;iHS	50KSNP	UMD3.1	Immunity and heat tolerance	26130263	Bahbahani et al. 2015	(11)
Afrikaner South Africa	South Africa	Afrikaner	African Sanga	1	Fst;iHS	50KSNP	UMD3.1	Immune response and reproduction	26612660	Makina et al. 2015	(12)
Bonsmara South Africa	South Africa	Bonsmara	African Crossbred	1	Fst;iHS	50KSNP	UMD3.1	Immune response and reproduction	26612660	Makina et al. 2015	(12)
Drakensberger South Africa	South Africa	Drakensberger	African Sanga	1	Fst;iHS	50KSNP	UMD3.1	Immune response and reproduction	26612660	Makina et al. 2015	(12)
Nguni South Africa	South Africa	Nguni	African Sanga	1	Fst;iHS	50KSNP	UMD3.1	Immune response and reproduction	26612660	Makina et al. 2015	(12)
Angus Australia	Australia	Angus	American Taurine	1	HMM;hapFLK	WGS	UMD3.1	Milk and meat production	27017625	Boitard et al. 2016	(13)
Holstein Australia,Netherlands,USA	Australia,Netherlands,USA	Holstein	European Taurine	1	HMM;hapFLK	WGS	UMD3.1	Milk and meat production	27017625	Boitard et al. 2016	(13)
Jersey Australia,USA	Australia,USA	Jersey	American Taurine	1	HMM;hapFLK	WGS	UMD3.1	Milk and meat production	27017625	Boitard et al. 2016	(13)
Fleckviehs Germany	Germany	Fleckviehs	European Taurine	1	HMM;hapFLK	WGS	UMD3.1	Milk and meat production	27017625	Boitard et al. 2016	(13)
Chinese Holstein China	China	Chinese Holstein	Asian Taurine	1	Fst;ROH;XP_EHH	777KSNP	UMD3.1	Milk production and immune response	27716022	Chen et al. 2016	(14)
Chinese Simmental China	China	Chinese Simmental	Asian Taurine	1	Fst;ROH	777KSNP	UMD3.1	Milk production and immune response	27716022	Chen et al. 2016	(14)
Boran Tanzania	Tanzania	Boran	African Indicine	1	iHS	80KSNP	UMD3.1	Milk production and feeding behaviour	28129396	Msalya et al. 2017	(15)
Massai Tanzania	Tanzania	Massai	African Indicine	1	iHS	80KSNP	UMD3.1	Milk production and feeding behaviour	28129396	Msalya et al. 2017	(15)
Tanzania Friesian	Tanzania	Tanzania Friesian	African Indicine	1	iHS	80KSNP	UMD3.1	Milk production and feeding behaviour	28129396	Msalya et al. 2017	(15)
African Cattle	Africa	Ankole,Boran,Kenana,N'Dama,Ogaden	African Indicine,African Taurine	5	XP-EHH	WGS	UMD3.1	Heat tolerance and feeding behavior	28219390	Kim et al. 2017	(16)
East African Zebu	Africa	Boran,Kenana,Ogaden	African Indicine	3	XP-CLR;XP-EHH	WGS	UMD3.1	Heat tolerance and feeding behavior	28219390	Kim et al. 2017	(16)
N'Dama Guinea	Guinea	N'Dama	African Taurine	1	XP-CLR;XP-EHH	WGS	UMD3.1	Heat tolerance and feeding behavior	28219390	Kim et al. 2017	(16)
Ankole Uganda	Uganda	Ankole	African Sanga	1	XP-CLR;XP-EHH	WGS	UMD3.1	Heat tolerance and feeding behavior	28219390	Kim et al. 2017	(16)
N'Dama Guinea	Guinea	N'Dama	African Taurine	1	XP-CLR;XP-EHH	WGS	UMD3.1	Resistance to trypanotosomiasis	28499406	Kim et al. 2017	(17)
East African Indicine Kenya	Kenya	East African Shorthorn Zebu,Karamojong,Nganda,Serere	African Indicine	4	Hp;Rsb;delta_AF;iHS;meta_SS	777KSNP,WGS	UMD3.1	Immunity and heat tolerance	28642786	Bahbahani et al. 2017	(18)
West African Indicine Nigeria	Nigeria	Adamawa Gudali,Azawak,Bunaji,Skoto Gudali,Wadara,Yakanaji	African Indicine	6	Rsb;delta_AF;iHS;meta_SS	777KSNP,WGS	UMD3.1	Immunity and heat tolerance	28642786	Bahbahani et al. 2017	(18)
East African Indicine Uganda	Uganda	East African Shorthorn Zebu,Karamojong,Nganda,Serere	African Indicine	4	Rsb;delta_AF;iHS;meta_SS	777KSNP,WGS	UMD3.1	Immunity and heat tolerance	28642786	Bahbahani et al. 2017	(18)
African Cattle	Africa	Ankole,Boran,Kenana,N'Dama,Ogaden	African Indicine,African Taurine	5	XP-CLR;XP-EHH	WGS	UMD3.1	Oxidative stress response and feed intake	28748670	Taye et al. 2017a	(19)
N'Dama Guinea	Guinea	N'Dama	African Taurine	1	Tajima'D;XP-CLR;XP-EHH	WGS	UMD3.1	Immune response and heat tolerance	28905131	Taye et al. 2017b	(20)
Butana Sudan	Sudan	Butana	African Indicine	1	Rsb;iHS	777KSNP	UMD3.1	Heat tolerance and reproduction	29300786	Bahbahani et al. 2018	(21)
Kenana Sudan	Sudan	Kenana	African Indicine	1	Rsb;iHS	777KSNP	UMD3.1	Heat tolerance and reproduction	29300786	Bahbahani et al. 2018	(21)
Kerry Ireland	Ireland	Kerry	European Taurine	1	CSS	50KSNP	UMD3.1	Adaptation to climate	29520297	Browett et al. 2018	(22)
Lidia Spain	Spain	Lidia	European Taurine	1	Alpha;KLD	50KSNP	UMD3.1	Agonistic behaviour	29700853	Eusebi et al. 2018	(23)
Sheko Ethiopia	Ethiopia	Sheko	African Taurine	1	Rsb;iHS	50KSNP	UMD3.1	Trypanotolerance and fertility	30114214	Bahbahani et al. 2018	(24)
Tanzanian Crossbred	Tanzania	Tanzanian Crossbred	African Crossbred	1	pcadapt	150KSNP	UMD3.1	Milk production	30619449	Cheruiyot et al. 2018	(25)
Muturu Nigeria	Nigeria	Muturu	African Taurine	1	Rsb;iHS	WGS	UMD3.1	Immune response and feed effeciency	31231417	Tijjani et al. 2019	(26)
Sheko Ethiopia	Ethiopia	Sheko	African Taurine	1	CLR;Rsb;iHS	777KSNP	UMD3.1	Adaptation to trypanosomiasis and oxidative stress	31803229	Mekonnen et al. 2019	(27)
Sarabi Iran	Iran	Sarabi	Asian Taurine	1	iHS	777KSNP	UMD3.1	Milk production	31808064	Moradian et al. 2020	(28)
German Black Pied Germany	Germany	German Black Pied	European Taurine	1	XP_EHH	50KSNP	UMD3.1	Milk and meat quality	32100321	Naderi et al. 2020	(29)
Holstein Poland	Poland	Holstein	European Taurine	1	XP_EHH	50KSNP	UMD3.1	Milk and meat quality	32100321	Naderi et al. 2020	(29)
Brahman China	China	Brahman	American Indicine	1	Pi;iHS	WGS	ARS_UCD1.2	Body size	32115622	Chen et al. 2020	(30)
European Taurine Italy 2	Italy	Valdostana Black Pied,Valdostana Red Pied	European Taurine	2	Rsb	50KSNP	ARS_UCD1.2	Inflamatory response and coat color	32219904	Mastrangelo et al. 2020	(31)
Valdostana Black Pied Italy	Italy	Valdostana Black Pied	European Taurine	1	iHS	50KSNP	ARS_UCD1.2	Inflamatory response and coat color	32219904	Mastrangelo et al. 2020	(31)
Valdostana Chestnut Italy	Italy	Valdostana Chestnut	European Taurine	1	iHS	50KSNP	ARS_UCD1.2	Inflamatory response and coat color	32219904	Mastrangelo et al. 2020	(31)
Valdostana Red Pied Italy	Italy	Valdostana Red Pied	European Taurine	1	iHS	50KSNP	ARS_UCD1.2	Inflamatory response and coat color	32219904	Mastrangelo et al. 2020	(31)
Kenyan Crossbred	Kenya	Kenyan Crossbred	African Crossbred	1	Rsb;iHS	777KSNP	UMD3.1	Milk production	32582285	Aliloo et al. 2020	(32)
African Humped	Africa	Afar,Ankole,Arsi,Barka,Butana,Ethiopian Boran,Fogera,Goffa,Horro,Kenana,Kenyan Boran,Mursi,Ogaden,Sheko	African Indicine	14	iHS	WGS	ARS_UCD1.2	Adaptation to trypanosomiasis	32989325	Kim et al. 2020	(33)
African Taurine	Africa	Muturu,N'Dama	African Taurine	2	PBS	WGS	ARS_UCD1.2	Adaptation to trypanosomiasis	32989325	Kim et al. 2020	(33)
Brown Atlas Tunis	Tunis	Brown Atlas	African Taurine	1	Rsb;XP-EHH;iHS	50KSNP	ARS_UCD1.2	Adaptation to solar radiation and high altitude	33173134	Ben-Jemaa et al. 2020	(34)
Holstein Netherlands	Netherlands	Holstein	European Taurine	1	ROH;hapFLK	777KSNP	UMD3.1	Reproduction and carcass weight	33196682	Zinovieva et al. 2020	(35)
Kholmogor Russia	Russia	Kholmogor	European Taurine	1	ROH;hapFLK	777KSNP	UMD3.1	Reproduction and carcass weight	33196682	Zinovieva et al. 2020	(35)
Yaroslavl Russia	Russia	Yaroslavl	European Taurine	1	ROH;hapFLK	777KSNP	UMD3.1	Reproduction and carcass weight	33196682	Zinovieva et al. 2020	(35)
Vrindavani India	India	Vrindavani	Asian Crossbred	1	Fst;XP_EHH;iHS	50KSNP	ARS_UCD1.2	Milk production and adaptation	33391343	Singh et al. 2020	(36)
Jiaxian Red China	China	Jiaxian Red	Asian Admixed	1	CLR;Fst;Pi;XP_EHH	WGS	ARS_UCD1.2	Growth and feed efficiency	33421990	Xia et al. 2021	(37)
Gir India	India	Gir	Asian Indicine	1	ROH;iHS	50KSNP	UMD3.1	Heat tolerance and disease resistance	33610795	Saravanan et al. 2021	(38)
Hariana India	India	Hariana	Asian Indicine	1	ROH;iHS	50KSNP	UMD3.1	Heat tolerance and disease resistance	33610795	Saravanan et al. 2021	(38)
Kankrej India	India	Kankrej	Asian Indicine	1	ROH;iHS	50KSNP	UMD3.1	Heat tolerance and disease resistance	33610795	Saravanan et al. 2021	(38)
Ongole India	India	Ongole	Asian Indicine	1	ROH;iHS	50KSNP	UMD3.1	Heat tolerance and disease resistance	33610795	Saravanan et al. 2021	(38)
Red Sindhi India	India	Red Sindhi	Asian Indicine	1	ROH;iHS	50KSNP	UMD3.1	Heat tolerance and disease resistance	33610795	Saravanan et al. 2021	(38)
Sahiwal India	India	Sahiwal	Asian Indicine	1	iHS	50KSNP	UMD3.1	Heat tolerance and disease resistance	33610795	Saravanan et al. 2021	(38)
Tharparkar India	India	Tharparkar	Asian Indicine	1	iHS	50KSNP	UMD3.1	Heat tolerance and disease resistance	33610795	Saravanan et al. 2021	(38)
Holstein Netherlands	Netherlands	Holstein	European Taurine	1	ROH;iHS	50KSNP	UMD3.1	Heat tolerance and disease resistance	33610795	Saravanan et al. 2021	(38)
Ayrshire Scotland	Scotland	Ayrshire	European Taurine	1	ROH;iHS	50KSNP	UMD3.1	Heat tolerance and disease resistance	33610795	Saravanan et al. 2021	(38)
Brown Swiss United Kingdom	United Kingdom	Brown Swiss	European Taurine	1	ROH;iHS	50KSNP	UMD3.1	Heat tolerance and disease resistance	33610795	Saravanan et al. 2021	(38)
Guernsey United Kingdom	United Kingdom	Guernsey	European Taurine	1	ROH;iHS	50KSNP	UMD3.1	Heat tolerance and disease resistance	33610795	Saravanan et al. 2021	(38)
Jersey United Kingdom	United Kingdom	Jersey	European Taurine	1	ROH;iHS	50KSNP	UMD3.1	Heat tolerance and disease resistance	33610795	Saravanan et al. 2021	(38)
Cattle Africa,Asia,Europe	Africa,Asia,Europe	Angus,Arabic Zebu,Bangladesh Zebu,Boran,Bororo,Brown Swiss,Busha,Canchin,Creole,Dengchuan,East African Shorthorn Zebu,Fulani,Gir,Hazake,Hereford,Holstein,Jersey,Kalmykian,Madagascar Zebu,Mongolian,N'Dama,Negra Andaluza,Sanhe,Santa Gertrudis,Senepol,Shorthorn,Wannan,Wenling,Xinjiang Brown,Yakutian,Yanbian,Yunnan Humped	Indicine,Taurine	32	hapFLK	50KSNP,139KSNP	ARS_UCD1.2	Heat and cold adapation	33613634	Freitas et al. 2021	(39)
Cold Thermoneutral Adapted Africa,Asia,Europe	Africa,Asia,Europe	Angus,Brown Swiss,Hazake,Hereford,Holstein,Jersey,Kalmykian,Mongolian,Negra Andaluza,Sanhe,Santa Gertrudis,Shorthorn,Xinjiang Brown	Indicine,Taurine	13	Fst	50KSNP,139KSNP	ARS_UCD1.2	Heat and cold adapation	33613634	Freitas et al. 2021	(39)
Heat Adapted Africa,Asia,Europe	Africa,Asia,Europe	Arabic Zebu,Bangladesh Zebu,Boran,Bororo,Canchin,Creole,Dengchuan,East African Shorthorn Zebu,Fulani,Gir,Madagascar Zebu,N'Dama,Senepol,Wannan,Wenling,Yunnan Humped	Indicine,Taurine	16	Fst	50KSNP,139KSNP	ARS_UCD1.2	Heat and cold adapation	33613634	Freitas et al. 2021	(39)
Yunnan Humped China	China	Yunnan Humped	Asian Taurine	1	Fst	50KSNP,139KSNP	ARS_UCD1.2	Heat and cold adapation	33613634	Freitas et al. 2021	(39)
Holstein Netherlands	Netherlands	Holstein	European Taurine	1	Fst	50KSNP,139KSNP	ARS_UCD1.2	Heat and cold adapation	33613634	Freitas et al. 2021	(39)
Asturian Valley Spain	Spain	Asturian Valley	European Taurine	1	nSL	50KSNP,777KSNP,WGS	UMD3.1	Growth and muscle development	33633776	Boitard et al. 2021	(40)
Sahiwal India	India	Sahiwal	Asian Indicine	1	DCMS	50KSNP	UMD3.1	Milk quality and coat color	34306039	Illa et al. 2021	(41)
Indicine Benin,Burkina Faso	Benin,Burkina Faso	Bororo,Zebu Peul	African Indicine	2	iHS,XP-EHH,nSL	777KSNP	UMD3.1	Immune response	34400278	Goyache et al. 2021	(42)
Sanga Benin,Burkina Faso,Niger	Benin,Burkina Faso,Niger	Borgou,Kuri,Lobi,Zou	African Sanga	4	iHS,XP-EHH,nSL	777KSNP	UMD3.1	Immune response	34400278	Goyache et al. 2021	(42)
Taurine Burkina Faso,Congo	Burkina Faso,Congo	Lagunaire,N'Dama	African Taurine	2	iHS,XP-EHH,nSL	777KSNP	UMD3.1	Immune response	34400278	Goyache et al. 2021	(42)
Holstein Canada	Canada	Holstein	European Taurine	1	ROH	50KSNP	ARS_UCD1.2	Unfavorable effects on milk, fat and protien yield	34461820	Makanjuola et al. 2021	(43)
Chinese Holstein China	China	Chinese Holstein	Asian Crossbred	1	ROH;iHS	GGRS	UMD3.1	Adaptation and economic traits	34654366	Liu et al. 2021	(44)
European Taurine Italy 1	Italy	Modenese,Reggiana	European Taurine	2	Fst	50KSNP	ARS_UCD1.2	Coat color	34841617	Bertolini et al. 2022	(45)
Huaxi China	China	Huaxi	Asian Crossbred	1	CLR;iHS	777KSNP	UMD3.1	Muscle growth and differentiation	34944246	Ma et al. 2021	(46)
Benin Admixed	Benin	Borgou,Pabli	African Admixed	2	XP_EHH	50KSNP	ARS_UCD1.2	Immunity and feed efficiency	34956303	Vanvanhossou et al. 2021	(47)
Borgou Benin	Benin	Borgou	African Taurine	1	XP_EHH	50KSNP	ARS_UCD1.2	Immunity and feed efficiency	34956303	Vanvanhossou et al. 2021	(47)
Lagune Benin	Benin	Lagune	African Taurine	1	XP_EHH	50KSNP	ARS_UCD1.2	Immunity and feed efficiency	34956303	Vanvanhossou et al. 2021	(47)
Somba Benin	Benin	Somba	African Taurine	1	XP_EHH	50KSNP	ARS_UCD1.2	Immunity and feed efficiency	34956303	Vanvanhossou et al. 2021	(47)
Gir India	India	Gir	Asian Indicine	1	DFL;ROH;Tajima'D;iHS	50KSNP	UMD3.1	Milk production and reproduction	35026292	Rajawat et al. 2022	(48)
Hariana India	India	Hariana	Asian Indicine	1	DFL;ROH;Tajima'D;iHS	50KSNP	UMD3.1	Milk production and reproduction	35026292	Rajawat et al. 2022	(48)
Kankrej India	India	Kankrej	Asian Indicine	1	DFL;ROH;Tajima'D;iHS	50KSNP	UMD3.1	Milk production and reproduction	35026292	Rajawat et al. 2022	(48)
Ongole India	India	Ongole	Asian Indicine	1	DFL;ROH;Tajima'D;iHS	50KSNP	UMD3.1	Milk production and reproduction	35026292	Rajawat et al. 2022	(48)
Tharparkar India	India	Tharparkar	Asian Indicine	1	DFL;ROH;Tajima'D;iHS	50KSNP	UMD3.1	Milk production and reproduction	35026292	Rajawat et al. 2022	(48)
Holstein Netherlands	Netherlands	Holstein	European Taurine	1	DFL;ROH	50KSNP	UMD3.1	Milk production and reproduction	35026292	Rajawat et al. 2022	(48)
Red Sindhi Pakistan	Pakistan	Red Sindhi	Asian Indicine	1	DFL;ROH;Tajima'D;iHS	50KSNP	UMD3.1	Milk production and reproduction	35026292	Rajawat et al. 2022	(48)
Sahiwal Pakistan	Pakistan	Sahiwal	Asian Indicine	1	DFL;ROH;Tajima'D;iHS	50KSNP	UMD3.1	Milk production and reproduction	35026292	Rajawat et al. 2022	(48)
Ayrshire Scotland	Scotland	Ayrshire	European Taurine	1	DFL;ROH;Tajima'D	50KSNP	UMD3.1	Milk production and reproduction	35026292	Rajawat et al. 2022	(48)
Brown Swiss United Kingdom	United Kingdom	Brown Swiss	European Taurine	1	DFL;ROH;Tajima'D	50KSNP	UMD3.1	Milk production and reproduction	35026292	Rajawat et al. 2022	(48)
Guernsey United Kingdom	United Kingdom	Guernsey	European Taurine	1	ROH;Tajima'D	50KSNP	UMD3.1	Milk production and reproduction	35026292	Rajawat et al. 2022	(48)
Jersey United Kingdom	United Kingdom	Jersey	European Taurine	1	DFL;ROH;Tajima'D	50KSNP	UMD3.1	Milk production and reproduction	35026292	Rajawat et al. 2022	(48)
Zebu Madagascar	Madagascar	Zebu Madagascar	African Indicine	1	Rsb;iHS	777KSNP	ARS_UCD1.2	Heat tolerance and organ development	35137043	Magnier et al. 2022	(49)
Zebu Mayotte	Mayotte	Zebu Mayotte	African Indicine	1	Rsb;iHS	777KSNP	ARS_UCD1.2	Heat tolerance and organ development	35137043	Magnier et al. 2022	(49)
Gir Brazil	Brazil	Gir	American Indicine	1	ROH	50KSNP	ARS_UCD1.2	Immune response	35291953	Mulim et al. 2022	(50)
Nellore Brazil	Brazil	Nellore	American Indicine	1	HER	50KSNP	ARS_UCD1.2	Immune response	35291953	Mulim et al. 2022	(50)
Angus Scotland	Scotland	Angus	European Taurine	1	HER	50KSNP	ARS_UCD1.2	Immune response	35291953	Mulim et al. 2022	(50)
Hereford United Kingdom	United Kingdom	Hereford	European Taurine	1	HER	50KSNP	ARS_UCD1.2	Immune response	35291953	Mulim et al. 2022	(50)
Jersey United Kingdom	United Kingdom	Jersey	European Taurine	1	ROH	50KSNP	ARS_UCD1.2	Immune response	35291953	Mulim et al. 2022	(50)
Angus Simmental Crossbred USA	USA	Angus Simmental Crossbred	American Crossbred	1	ROH	50KSNP	ARS_UCD1.2	Immune response	35291953	Mulim et al. 2022	(50)
Brahman USA	USA	Brahman	American Indicine	1	ROH	50KSNP	ARS_UCD1.2	Immune response	35291953	Mulim et al. 2022	(50)
Montana USA	USA	Montana	American Taurine	1	HER	50KSNP	ARS_UCD1.2	Immune response	35291953	Mulim et al. 2022	(50)
Santa Gertrudis USA	USA	Santa Gertrudis	American Admixed	1	HER	50KSNP	ARS_UCD1.2	Immune response	35291953	Mulim et al. 2022	(50)
Senepol USA	USA	Senepol	American Taurine	1	HER;ROH	50KSNP	ARS_UCD1.2	Immune response	35291953	Mulim et al. 2022	(50)
Nigerian Zebu	Nigeria	Nigerian Zebu	African Indicine	1	CLR;PBS	WGS	UMD3.1	Immune response and production	35428239	Mauki et al. 2022	(51)
Bonsmara South Africa	South Africa	Bonsmara	African Crossbred	1	XP-EHH;iHS	150KSNP	UMD3.1	Heat tolerance and feed effeciency	35783284	Kooverjee et al. 2022	(52)
Nguni South Africa	South Africa	Nguni	African Sanga	1	iHS	150KSNP	UMD3.1	Heat tolerance and feed effeciency	35783284	Kooverjee et al. 2022	(52)
Ogaden Ethiopia	Ethiopia	Ogaden	African Indicine	1	Hp	WGS	ARS_UCD1.2	Glucose homeostasis, and fat metabolism	35803449	Tijjani et al. 2022	(53)
Kenyanboran	Kenya	Kenyanboran	African Indicine	1	Hp	WGS	ARS_UCD1.2	Glucose homeostasis, and fat metabolism	35803449	Tijjani et al. 2022	(53)
Aryashai Sudan	Sudan	Aryashai	African Indicine	1	Hp	WGS	ARS_UCD1.2	Glucose homeostasis, and fat metabolism	35803449	Tijjani et al. 2022	(53)
Baggara Sudan	Sudan	Baggara	African Indicine	1	Hp	WGS	ARS_UCD1.2	Glucose homeostasis, and fat metabolism	35803449	Tijjani et al. 2022	(53)
Butana Sudan	Sudan	Butana	African Indicine	1	Hp	WGS	ARS_UCD1.2	Glucose homeostasis, and fat metabolism	35803449	Tijjani et al. 2022	(53)
Dry Land Sudan	Sudan	Aryashai,Baggara,Butana,Fulani,Gash,Kenana	African Indicine	6	Fst	WGS	ARS_UCD1.2	Glucose homeostasis, and fat metabolism	35803449	Tijjani et al. 2022	(53)
Fulani Sudan	Sudan	Fulani	African Indicine	1	Hp	WGS	ARS_UCD1.2	Glucose homeostasis, and fat metabolism	35803449	Tijjani et al. 2022	(53)
Gash Sudan	Sudan	Gash	African Indicine	1	Hp	WGS	ARS_UCD1.2	Glucose homeostasis, and fat metabolism	35803449	Tijjani et al. 2022	(53)
Kenana Sudan	Sudan	Kenana	African Indicine	1	Hp	WGS	ARS_UCD1.2	Glucose homeostasis, and fat metabolism	35803449	Tijjani et al. 2022	(53)
High Altitude Ethiopia	Ethiopia	Bale,Choke,Semien	African Indicine	3	XP-CLR;iHS	WGS	ARS_UCD1.2	High altitude and low altitude adaptation	36568400	Terefe et al. 2022	(54)
Low Altitude Ethiopia	Ethiopia	Afar,Boran,Ogaden	African Indicine	3	iHS	WGS	ARS_UCD1.2	High altitude and low altitude adaptation	36568400	Terefe et al. 2022	(54)
Ennstaler Bergschecken Austria	Austria	Ennstaler Bergschecken	European Taurine	1	di	50KSNP,777KSNP	ARS_UCD1.2	Coat color and body size	36737525	Signer-Hasler et al. 2023	(55)
Eringer Austria	Austria	Eringer	European Taurine	1	di	50KSNP,777KSNP	ARS_UCD1.2	Coat color and body size	36737525	Signer-Hasler et al. 2023	(55)
European Taurine Austria	Austria	Ennstaler Bergschecken,Eringer,Grauvieh,Original Braunvieh,Pinzgauer,Pustertaler Sprinzen,Simmental,Valdostana Pezzata Rossa,Vorderwalder	European Taurine	9	ROH	50KSNP,777KSNP	ARS_UCD1.2	Coat color and body size	36737525	Signer-Hasler et al. 2023	(55)
Grauvieh Austria	Austria	Grauvieh	European Taurine	1	di	50KSNP,777KSNP	ARS_UCD1.2	Coat color and body size	36737525	Signer-Hasler et al. 2023	(55)
Original Braunvieh Austria	Austria	Original Braunvieh	European Taurine	1	di	50KSNP,777KSNP	ARS_UCD1.2	Coat color and body size	36737525	Signer-Hasler et al. 2023	(55)
Pinzgauer Austria	Austria	Pinzgauer	European Taurine	1	di	50KSNP,777KSNP	ARS_UCD1.2	Coat color and body size	36737525	Signer-Hasler et al. 2023	(55)
Pustertaler Sprinzen Austria	Austria	Pustertaler Sprinzen	European Taurine	1	di	50KSNP,777KSNP	ARS_UCD1.2	Coat color and body size	36737525	Signer-Hasler et al. 2023	(55)
Simmental Austria	Austria	Simmental	European Taurine	1	di	50KSNP,777KSNP	ARS_UCD1.2	Coat color and body size	36737525	Signer-Hasler et al. 2023	(55)
Valdostana Pezzata Rossa Austria	Austria	Valdostana Pezzata Rossa	European Taurine	1	di	50KSNP,777KSNP	ARS_UCD1.2	Coat color and body size	36737525	Signer-Hasler et al. 2023	(55)
Vorderwalder Austria	Austria	Vorderwalder	European Taurine	1	di	50KSNP,777KSNP	ARS_UCD1.2	Coat color and body size	36737525	Signer-Hasler et al. 2023	(55)
Red Steppe China	China	Red Steppe	Asian Taurine	1	CLR;iHS	100KSNP	ARS_UCD1.2	Muscle growth and lipid metabolism	37238146	Hu et al. 2023	(56)
Abigar Ethiopia	Ethiopia	Abigar	African Indicine	1	Fst;Pi	50KSNP	ARS_UCD1.2	Heat tolerance and oxidative stress response	37893993	Ayalew et al. 2023	(57)
Red Angus USA	USA	Red Angus	American Taurine	1	CLR;nSL	25-777KSNP-imputed	ARS_UCD1.2	Hair color and production	38405336	Rowan et al. 2024	(58)
Simmental USA	USA	Simmental	American Taurine	1	CLR;nSL	25-777KSNP-imputed	ARS_UCD1.2	Hair color and production	38405336	Rowan et al. 2024	(58)
Finnish Ayrshire Finland	Finland	Finnish Ayrshire	European Taurine	1	ROH;Rsb	6KSNP,impute to 50KSNP	ARS_UCD1.2	Milk production and feed effeciency	38490540	Sarviaho et al. 2024	(59)
Kazakh China	China	Kazakh	Asian Taurine	1	Fst;Pi_ratio;XP_EHH	WGS	ARS_UCD1.2	Body size and disease resistance	38561945	Xu et al. 2024	(60)
Blanco Orejinegro Colombia	Colombia	Blanco Orejinegro	European Taurine	1	CSS	WGS	ARS_UCD1.2	Thermotolerance, fertility and immunity	38571912	Ward et al. 2024	(61)
Harton Del Valle Colombia	Colombia	Harton Del Valle	European Taurine	1	CSS	WGS	ARS_UCD1.2	Thermotolerance, fertility and immunity	38571912	Ward et al. 2024	(61)
Limonero Venezuela	Venezuela	Limonero	European Taurine	1	CSS	WGS	ARS_UCD1.2	Thermotolerance, fertility and immunity	38571912	Ward et al. 2024	(61)
African Indicine	Africa	Kenana,Kenya Boran,Ogaden	African Indicine	3	Fst;Pi_ratio;XP_EHH	WGS	ARS_UCD1.2	Immunity, reproduction and high altitude adaptation	38726735	Ahmed et al. 2024	(62)
African Taurine	Africa	Muturu,N'Dama	African Taurine	2	Fst;Pi_ratio;XP_EHH	WGS	ARS_UCD1.2	Immunity, reproduction and high altitude adaptation	38726735	Ahmed et al. 2024	(62)
Kashmir India	India	Kashmir	Asian Admixed	1	CLR;Fst;Pi;Pi_ratio;XP_EHH;iHS	WGS	ARS_UCD1.2	Immunity, reproduction and high altitude adaptation	38726735	Ahmed et al. 2024	(62)
Bororo Benin	Benin	Bororo	African Indicine	1	ROH;iHS	50KSNP	UMD3.1	Immune response and neural development	39119582	Akinsola et al. 2024	(63)
Fulani Benin	Benin	Fulani	African Indicine	1	iHS	50KSNP	UMD3.1	Immune response and neural development	39119582	Akinsola et al. 2024	(63)
N'Dama Burkina Faso	Burkina Faso	N'Dama	African Taurine	1	ROH;iHS	50KSNP	UMD3.1	Immune response and neural development	39119582	Akinsola et al. 2024	(63)
Kuri Chad	Chad	Kuri	African Admixed	1	iHS	50KSNP	UMD3.1	Immune response and neural development	39119582	Akinsola et al. 2024	(63)
Kuri Chad	Chad	Kuri	African Sanga	1	iHS	50KSNP	UMD3.1	Immune response and neural development	39119582	Akinsola et al. 2024	(63)
Baoule Burkina Faso	Burkina Faso	Baoule	African Taurine	1	iHS	WGS	ARS_UCD1.2	Innate immune response	39425030	Friedrich et al. 2024	(64)
Ogaden Ethiopia	Ethiopia	Ogaden	African Indicine	1	iHS	WGS	ARS_UCD1.2	Innate immune response	39425030	Friedrich et al. 2024	(64)
Kenyanboran	Kenya	Kenyanboran	African Indicine	1	iHS	WGS	ARS_UCD1.2	Innate immune response	39425030	Friedrich et al. 2024	(64)
Djakore Senegal	Senegal	Djakore	African Admixed	1	iHS	WGS	ARS_UCD1.2	Innate immune response	39425030	Friedrich et al. 2024	(64)
Gobra Senegal	Senegal	Gobra	African Indicine	1	iHS	WGS	ARS_UCD1.2	Innate immune response	39425030	Friedrich et al. 2024	(64)
N'Dama Senegal	Senegal	N'Dama	African Taurine	1	iHS	WGS	ARS_UCD1.2	Innate immune response	39425030	Friedrich et al. 2024	(64)
Kenana Sudan	Sudan	Kenana	African Indicine	1	iHS	WGS	ARS_UCD1.2	Innate immune response	39425030	Friedrich et al. 2024	(64)
Ankole Uganda	Uganda	Ankole	African Sanga	1	iHS	WGS	ARS_UCD1.2	Innate immune response	39425030	Friedrich et al. 2024	(64)
Highland Bolivian Creole	Bolivia	Highland Bolivian Creole	American Taurine	1	Rsb,XP_EHH	640KSNP,58KSNP	ARS_UCD1.2	Hypoxia and immune response	40015466	Marcuzzi et al. 2025	(65)
Lowland Bolivian Creole	Bolivia	Lowland Bolivian Creole	American Taurine	1	Rsb,XP_EHH	640KSNP,58KSNP	ARS_UCD1.2	Hypoxia and immune response	40015466	Marcuzzi et al. 2025	(65)
Cold Adapted China	China	Anxi,Qaidam,Zhangmu	Asian Admixed,Asian Taurine	3	Fst;Pi_ratio;Tajima'D	WGS	ARS_UCD1.2	High altitude,cold and dry land adaptation	40021973	Wu et al. 2025	(66)
Dry Land Adapted China	China	Anxi,Qaidam	Asian Admixed,Asian Taurine	2	Fst;Pi_ratio;Tajima'D	WGS	ARS_UCD1.2	High altitude,cold and dry land adaptation	40021973	Wu et al. 2025	(66)
High Altitude Adapted China	China	Qaidam,Zhangmu	Asian Admixed,Asian Taurine	2	Fst;Pi_ratio;Tajima'D	WGS	ARS_UCD1.2	High altitude,cold and dry land adaptation	40021973	Wu et al. 2025	(66)
Angus China	China	Angus	Asian Crossbred	1	ROH	100KSNP	ARS_UCD1.2	Immune response	40234714	Mahdabi et al. 2025	(67)
Chinese Steppes China	China	Chinese Steppes	Asian Crossbred	1	ROH	100KSNP	ARS_UCD1.2	Immune response	40234714	Mahdabi et al. 2025	(67)
Mongolian China	China	Mongolian	Asian Crossbred	1	ROH	100KSNP	ARS_UCD1.2	Immune response	40234714	Mahdabi et al. 2025	(67)
Red Angus √ó Chinese Red Steppe China	China	Red Angus √ó Chinese Red Steppe	Asian Crossbred	1	ROH	100KSNP	ARS_UCD1.2	Immune response	40234714	Mahdabi et al. 2025	(67)
Red Angus China	China	Red Angus	Asian Crossbred	1	ROH	100KSNP	ARS_UCD1.2	Immune response	40234714	Mahdabi et al. 2025	(67)
Shorthorn China	China	Shorthorn	Asian Crossbred	1	ROH	100KSNP	ARS_UCD1.2	Immune response	40234714	Mahdabi et al. 2025	(67)
Raramuri Criollo Mexico	Mexico	Raramuri Criollo	American Taurine	1	ROH;Tajima'D;iHS	63KSNP	ARS_UCD1.2	Milk composition and metabolic homeostasis	40429794	Spetter et al. 2025	(68)
East African Zebu	Africa	Boran,Kenana,Ogaden	African Indicine	3	XP-CLR;XP-EHH	WGS	UMD3.1	Heat tolerance and feed effeciency	DOI:10.1080/23311932.2018.1552552	Taye et al. 2018	(69)
Sahiwal Pakistan	Pakistan	Sahiwal	Asian Indicine	1	Tajima'D	777KSNP	ARS_UCD1.2	Milk production	DOI:10.17582/journal.pjz/20231211061004	Sesay et al. 2024	(70)

## Sheet: Publications
1	Utsunomiya, Y.T., Perez O'Brien, A.M., Sonstegard, T.S., Van Tassell, C.P., do Carmo, A.S., Meszaros, G., Solkner, J. and Garcia, J.F. (2013) Detecting loci under recent positive selection in dairy and beef cattle by combining different genome-wide scan methods. PLoS One, 8, e64280.
2	Ramey, H.R., Decker, J.E., McKay, S.D., Rolf, M.M., Schnabel, R.D. and Taylor, J.F. (2013) Detection of selective sweeps in cattle using genome-wide SNP data. BMC Genomics, 14, 382.
3	Lee, T., Cho, S., Seo, K.S., Chang, J., Kim, H. and Yoon, D. (2013) Genetic variants and signatures of selective sweep of Hanwoo population (Korean native cattle). BMB Rep, 46, 346-351.
4	Porto-Neto, L.R., Sonstegard, T.S., Liu, G.E., Bickhart, D.M., Da Silva, M.V., Machado, M.A., Utsunomiya, Y.T., Garcia, J.F., Gondro, C. and Van Tassell, C.P. (2013) Genomic divergence of zebu and taurine cattle identified through high-density SNP genotyping. BMC Genomics, 14, 876.
5	Rothammer, S., Seichter, D., Forster, M. and Medugorac, I. (2013) A genome-wide scan for signatures of differential artificial selection in ten cattle breeds. BMC Genomics, 14, 908.
6	Porto-Neto, L.R., Lee, S.H., Sonstegard, T.S., Van Tassell, C.P., Lee, H.K., Gibson, J.P. and Gondro, C. (2014) Genome-wide detection of signatures of selection in Korean Hanwoo cattle. Anim Genet, 45, 180-190.
7	Fan, H., Wu, Y., Qi, X., Zhang, J., Li, J., Gao, X., Zhang, L., Li, J. and Gao, H. (2014) Genome-wide detection of selective signatures in Simmental cattle. J Appl Genet, 55, 343-351.
8	Flori, L., Thevenon, S., Dayo, G.K., Senou, M., Sylla, S., Berthier, D., Moazami-Goudarzi, K. and Gautier, M. (2014) Adaptive admixture in the West African bovine hybrid zone: insight from the Borgou population. Mol Ecol, 23, 3241-3257.
9	Gurgul, A., Pawlina, K., Frys-Zurek, M. and Bugno-Poniewierska, M. (2015) Identification of differential selection traces in two Polish cattle breeds. Anim Sci J, 86, 17-24.
10	Kim, E.S., Sonstegard, T.S. and Rothschild, M.F. (2015) Recent artificial selection in U.S. Jersey cattle impacts autozygosity levels of specific genomic regions. BMC Genomics, 16, 302.
11	Bahbahani, H., Clifford, H., Wragg, D., Mbole-Kariuki, M.N., Van Tassell, C., Sonstegard, T., Woolhouse, M. and Hanotte, O. (2015) Signatures of positive selection in East African Shorthorn Zebu: A genome-wide single nucleotide polymorphism analysis. Sci Rep, 5, 11729.
12	Makina, S.O., Muchadeyi, F.C., van Marle-Koster, E., Taylor, J.F., Makgahlela, M.L. and Maiwashe, A. (2015) Genome-wide scan for selection signatures in six cattle breeds in South Africa. Genet Sel Evol, 47, 92.
13	Boitard, S., Boussaha, M., Capitan, A., Rocha, D. and Servin, B. (2016) Uncovering Adaptation from Sequence Data: Lessons from Genome Resequencing of Four Cattle Breeds. Genetics, 203, 433-450.
14	Chen, M., Pan, D., Ren, H., Fu, J., Li, J., Su, G., Wang, A., Jiang, L., Zhang, Q. and Liu, J.F. (2016) Identification of selective sweeps reveals divergent selection between Chinese Holstein and Simmental cattle populations. Genet Sel Evol, 48, 76.
15	Msalya, G., Kim, E.S., Laisser, E.L., Kipanyula, M.J., Karimuribo, E.D., Kusiluka, L.J., Chenyambuga, S.W. and Rothschild, M.F. (2017) Determination of Genetic Structure and Signatures of Selection in Three Strains of Tanzania Shorthorn Zebu, Boran and Friesian Cattle by Genome-Wide SNP Analyses. PLoS One, 12, e0171088.
16	Kim, J., Hanotte, O., Mwai, O.A., Dessie, T., Bashir, S., Diallo, B., Agaba, M., Kim, K., Kwak, W., Sung, S. et al. (2017) The genome landscape of indigenous African cattle. Genome Biol, 18, 34.
17	Kim, S.J., Ka, S., Ha, J.W., Kim, J., Yoo, D., Kim, K., Lee, H.K., Lim, D., Cho, S., Hanotte, O. et al. (2017) Cattle genome-wide analysis reveals genetic signatures in trypanotolerant N'Dama. BMC Genomics, 18, 371.
18	Bahbahani, H., Tijjani, A., Mukasa, C., Wragg, D., Almathen, F., Nash, O., Akpa, G.N., Mbole-Kariuki, M., Malla, S., Woolhouse, M. et al. (2017) Signatures of Selection for Environmental Adaptation and Zebu x Taurine Hybrid Fitness in East African Shorthorn Zebu. Front Genet, 8, 68.
19	Taye, M., Lee, W., Caetano-Anolles, K., Dessie, T., Hanotte, O., Mwai, O.A., Kemp, S., Cho, S., Oh, S.J., Lee, H.K. et al. (2017) Whole genome detection of signature of positive selection in African cattle reveals selection for thermotolerance. Anim Sci J, 88, 1889-1901.
20	Taye, M., Lee, W., Jeon, S., Yoon, J., Dessie, T., Hanotte, O., Mwai, O.A., Kemp, S., Cho, S., Oh, S.J. et al. (2017) Exploring evidence of positive selection signatures in cattle breeds selected for different traits. Mamm Genome, 28, 528-541.
21	Bahbahani, H., Salim, B., Almathen, F., Al Enezi, F., Mwacharo, J.M. and Hanotte, O. (2018) Signatures of positive selection in African Butana and Kenana dairy zebu cattle. PLoS One, 13, e0190446.
22	Browett, S., McHugo, G., Richardson, I.W., Magee, D.A., Park, S.D.E., Fahey, A.G., Kearney, J.F., Correia, C.N., Randhawa, I.A.S. and MacHugh, D.E. (2018) Genomic Characterisation of the Indigenous Irish Kerry Cattle Breed. Front Genet, 9, 51.
23	Eusebi, P.G., Cortes, O., Carleos, C., Dunner, S. and Canon, J. (2018) Detection of selection signatures for agonistic behaviour in cattle. J Anim Breed Genet, 135, 170-177.
24	Bahbahani, H., Afana, A. and Wragg, D. (2018) Genomic signatures of adaptive introgression and environmental adaptation in the Sheko cattle of southwest Ethiopia. PLoS One, 13, e0202479.
25	Cheruiyot, E.K., Bett, R.C., Amimo, J.O., Zhang, Y., Mrode, R. and Mujibi, F.D.N. (2018) Signatures of Selection in Admixed Dairy Cattle in Tanzania. Front Genet, 9, 607.
26	Tijjani, A., Utsunomiya, Y.T., Ezekwe, A.G., Nashiru, O. and Hanotte, O. (2019) Genome Sequence Analysis Reveals Selection Signatures in Endangered Trypanotolerant West African Muturu Cattle. Front Genet, 10, 442.
27	Mekonnen, Y.A., Gultas, M., Effa, K., Hanotte, O. and Schmitt, A.O. (2019) Identification of Candidate Signature Genes and Key Regulators Associated With Trypanotolerance in the Sheko Breed. Front Genet, 10, 1095.
28	Moradian, H., Esmailizadeh Koshkoiyeh, A., Mohammadabadi, M. and Asadi Fozi, M. (2020) Whole genome detection of recent selection signatures in Sarabi cattle: a unique Iranian taurine breed. Genes Genomics, 42, 203-215.
29	Naderi, S., Moradi, M.H., Farhadian, M., Yin, T., Jaeger, M., Scheper, C., Korkuc, P., Brockmann, G.A., Konig, S. and May, K. (2020) Assessing selection signatures within and between selected lines of dual-purpose black and white and German Holstein cattle. Anim Genet, 51, 391-408.
30	Chen, Q., Huang, B., Zhan, J., Wang, J., Qu, K., Zhang, F., Shen, J., Jia, P., Ning, Q., Zhang, J. et al. (2020) Whole-genome analyses identify loci and selective signals associated with body size in cattle. J Anim Sci, 98.
31	Mastrangelo, S., Ben Jemaa, S., Ciani, E., Sottile, G., Moscarelli, A., Boussaha, M., Montedoro, M., Pilla, F. and Cassandro, M. (2020) Genome-wide detection of signatures of selection in three Valdostana cattle populations. J Anim Breed Genet, 137, 609-621.
32	Aliloo, H., Mrode, R., Okeyo, A.M. and Gibson, J.P. (2020) Ancestral Haplotype Mapping for GWAS and Detection of Signatures of Selection in Admixed Dairy Cattle of Kenya. Front Genet, 11, 544.
33	Kim, K., Kwon, T., Dessie, T., Yoo, D., Mwai, O.A., Jang, J., Sung, S., Lee, S., Salim, B., Jung, J. et al. (2020) The mosaic genome of indigenous African cattle as a unique genetic resource for African pastoralism. Nat Genet, 52, 1099-1110.
34	Ben-Jemaa, S., Mastrangelo, S., Lee, S.H., Lee, J.H. and Boussaha, M. (2020) Genome-wide scan for selection signatures reveals novel insights into the adaptive capacity in local North African cattle. Sci Rep, 10, 19466.
35	Zinovieva, N.A., Dotsev, A.V., Sermyagin, A.A., Deniskova, T.E., Abdelmanova, A.S., Kharzinova, V.R., Solkner, J., Reyer, H., Wimmers, K. and Brem, G. (2020) Selection signatures in two oldest Russian native cattle breeds revealed using high-density single nucleotide polymorphism analysis. PLoS One, 15, e0242200.
36	Singh, A., Mehrotra, A., Gondro, C., Romero, A., Pandey, A.K., Karthikeyan, A., Bashir, A., Mishra, B.P., Dutt, T. and Kumar, A. (2020) Signatures of Selection in Composite Vrindavani Cattle of India. Front Genet, 11, 589496.
37	Xia, X., Zhang, S., Zhang, H., Zhang, Z., Chen, N., Li, Z., Sun, H., Liu, X., Lyu, S., Wang, X. et al. (2021) Assessing genomic diversity and signatures of selection in Jiaxian Red cattle using whole-genome sequencing data. BMC Genomics, 22, 43.
38	Saravanan, K.A., Panigrahi, M., Kumar, H., Parida, S., Bhushan, B., Gaur, G.K., Dutt, T., Mishra, B.P. and Singh, R.K. (2021) Genomic scans for selection signatures revealed candidate genes for adaptation and production traits in a variety of cattle breeds. Genomics, 113, 955-963.
39	Freitas, P.H.F., Wang, Y., Yan, P., Oliveira, H.R., Schenkel, F.S., Zhang, Y., Xu, Q. and Brito, L.F. (2021) Genetic Diversity and Signatures of Selection for Thermal Stress in Cattle and Other Two Bos Species Adapted to Divergent Climatic Conditions. Front Genet, 12, 604823.
40	Boitard, S., Paris, C., Sevane, N., Servin, B., Bazi-Kabbaj, K. and Dunner, S. (2021) Gene Banks as Reservoirs to Detect Recent Selection: The Example of the Asturiana de los Valles Bovine Breed. Front Genet, 12, 575405.
41	Illa, S.K., Mukherjee, S., Nath, S. and Mukherjee, A. (2021) Genome-Wide Scanning for Signatures of Selection Revealed the Putative Genomic Regions and Candidate Genes Controlling Milk Composition and Coat Color Traits in Sahiwal Cattle. Front Genet, 12, 699422.
42	Goyache, F., Perez-Pardal, L., Fernandez, I., Traore, A., Menendez-Arias, N.A. and Alvarez, I. (2021) Ancient autozygous segments subject to positive selection suggest adaptive immune responses in West African cattle. Gene, 803, 145899.
43	Makanjuola, B.O., Maltecca, C., Miglior, F., Marras, G., Abdalla, E.A., Schenkel, F.S. and Baes, C.F. (2021) Identification of unique ROH regions with unfavorable effects on production and fertility traits in Canadian Holsteins. Genet Sel Evol, 53, 68.
44	Liu, D., Chen, Z., Zhao, W., Guo, L., Sun, H., Zhu, K., Liu, G., Shen, X., Zhao, X., Wang, Q. et al. (2021) Genome-wide selection signatures detection in Shanghai Holstein cattle population identified genes related to adaption, health and reproduction traits. BMC Genomics, 22, 747.
45	Bertolini, F., Moscatelli, G., Schiavo, G., Bovo, S., Ribani, A., Ballan, M., Bonacini, M., Prandi, M., Dall'Olio, S. and Fontanesi, L. (2022) Signatures of selection are present in the genome of two close autochthonous cattle breeds raised in the North of Italy and mainly distinguished for their coat colours. J Anim Breed Genet, 139, 307-319.
46	Ma, J., Gao, X., Li, J., Gao, H., Wang, Z., Zhang, L., Xu, L., Gao, H., Li, H., Wang, Y. et al. (2021) Assessing the Genetic Background and Selection Signatures of Huaxi Cattle Using High-Density SNP Array. Animals (Basel), 11.
47	Vanvanhossou, S.F.U., Yin, T., Scheper, C., Fries, R., Dossa, L.H. and Konig, S. (2021) Unraveling Admixture, Inbreeding, and Recent Selection Signatures in West African Indigenous Cattle Populations in Benin. Front Genet, 12, 657282.
48	Rajawat, D., Panigrahi, M., Kumar, H., Nayak, S.S., Parida, S., Bhushan, B., Gaur, G.K., Dutt, T. and Mishra, B.P. (2022) Identification of important genomic footprints using eight different selection signature statistics in domestic cattle breeds. Gene, 816, 146165.
49	Magnier, J., Druet, T., Naves, M., Ouvrard, M., Raoul, S., Janelle, J., Moazami-Goudarzi, K., Lesnoff, M., Tillard, E., Gautier, M. et al. (2022) The genetic history of Mayotte and Madagascar cattle breeds mirrors the complex pattern of human exchanges in Western Indian Ocean. G3 (Bethesda), 12.
50	Mulim, H.A., Brito, L.F., Pinto, L.F.B., Ferraz, J.B.S., Grigoletto, L., Silva, M.R. and Pedrosa, V.B. (2022) Characterization of runs of homozygosity, heterozygosity-enriched regions, and population structure in cattle populations selected for different breeding goals. BMC Genomics, 23, 209.
51	Mauki, D.H., Tijjani, A., Ma, C., Ng'ang'a, S.I., Mark, A.I., Sanke, O.J., Abdussamad, A.M., Olaogun, S.C., Ibrahim, J., Dawuda, P.M. et al. (2022) Genome-wide investigations reveal the population structure and selection signatures of Nigerian cattle adaptation in the sub-Saharan tropics. BMC Genomics, 23, 306.
52	Kooverjee, B.B., Soma, P., Van Der Nest, M.A., Scholtz, M.M. and Neser, F.W.C. (2022) Selection Signatures in South African Nguni and Bonsmara Cattle Populations Reveal Genes Relating to Environmental Adaptation. Front Genet, 13, 909012.
53	Tijjani, A., Salim, B., da Silva, M.V.B., Eltahir, H.A., Musa, T.H., Marshall, K., Hanotte, O. and Musa, H.H. (2022) Genomic signatures for drylands adaptation at gene-rich regions in African zebu cattle. Genomics, 114, 110423.
54	Terefe, E., Belay, G., Han, J., Hanotte, O. and Tijjani, A. (2022) Genomic adaptation of Ethiopian indigenous cattle to high altitude. Front Genet, 13, 960234.
55	Signer-Hasler, H., Casanova, L., Barenco, A., Maitre, B., Bagnato, A., Vevey, M., Berger, B., Simcic, M., Boichon, D., Capitan, A. et al. (2023) Genomic regions underlying positive selection in local, Alpine cattle breeds. Anim Genet, 54, 239-253.
56	Hu, M., Jiang, H., Lai, W., Shi, L., Yi, W., Sun, H., Chen, C., Yuan, B., Yan, S. and Zhang, J. (2023) Assessing Genomic Diversity and Signatures of Selection in Chinese Red Steppe Cattle Using High-Density SNP Array. Animals (Basel), 13.
57	Ayalew, W., Wu, X., Tarekegn, G.M., Sisay Tessema, T., Naboulsi, R., Van Damme, R., Bongcam-Rudloff, E., Edea, Z., Enquahone, S. and Yan, P. (2023) Whole-Genome Resequencing Reveals Selection Signatures of Abigar Cattle for Local Adaptation. Animals (Basel), 13.
58	Rowan, T.N., Schnabel, R.D. and Decker, J.E. (2024) Uncovering the architecture of selection in two Bos taurus cattle breeds. Evol Appl, 17, e13666.
59	Sarviaho, K., Uimari, P. and Martikainen, K. (2024) Signatures of positive selection after the introduction of genomic selection in the Finnish Ayrshire population. J Dairy Sci, 107, 4822-4832.
60	Xu, L., Zhang, Y., Guo, Y., Chen, Q., Zhang, M., Chen, H., Geng, J. and Huang, X. (2024) Whole-genome resequencing uncovers diversity and selective sweep in Kazakh cattle. Anim Genet, 55, 377-386.
61	Ward, J.A., Ng'ang'a, S.I., Randhawa, I.A.S., McHugo, G.P., O'Grady, J.F., Florez, J.M., Browne, J.A., Perez O'Brien, A.M., Landaeta-Hernandez, A.J., Garcia, J.F. et al. (2024) Genomic insights into the population history and adaptive traits of Latin American Criollo cattle. R Soc Open Sci, 11, 231388.
62	Ahmed, Z., Xiang, W., Wang, F., Nawaz, M., Kuthu, Z.H., Lei, C. and Xu, D. (2024) Whole-genome resequencing deciphers patterns of genetic diversity, phylogeny, and evolutionary dynamics in Kashmir cattle. Anim Genet, 55, 511-526.
63	Akinsola, O.M., Musa, A.A., Muansangi, L., Singh, S.P., Mukherjee, S. and Mukherjee, A. (2024) Genomic insights into adaptation and inbreeding among Sub-Saharan African cattle from pastoral and agropastoral systems. Front Genet, 15, 1430291.
64	Friedrich, J., Liu, S., Fang, L., Prendergast, J. and Wiener, P. (2024) Insights into trait-association of selection signatures and adaptive eQTL in indigenous African cattle. BMC Genomics, 25, 981.
65	Marcuzzi, O., Cecco, P.A., Olivera, L.H., Pereira Rico, J.A., Calcaterra, F., Vega, A.L., Peral-Garcia, P., Fernandez, M.E., Munoz, A.R. and Giovambattista, G. (2025) Divergent adaptation to highland and tropical environments in Bolivian Creole cattle. Gene, 949, 149354.
66	Wu, X., Pei, J., Xiong, L., Ge, Q., Bao, P., Liang, C., Yan, P. and Guo, X. (2025) Genome-wide scan for selection signatures reveals novel insights into the adaptive capacity characteristics in three Chinese cattle breeds. BMC Genomics, 26, 206.
67	Rostamzadeh Mahdabi, E., Tian, R., Tian, J., Asadollahpour Nanaie, H., Wang, X., Zhao, M., Li, H., Dalai, B., Sai, Y., Guo, W. et al. (2025) Uncovering genomic diversity and signatures of selection in red Angus x Chinese red steppe crossbred cattle population. Sci Rep, 15, 12977.
68	Spetter, M.J., Utsumi, S.A., Armstrong, E.M., Rodriguez Almeida, F.A., Ross, P.J., Macon, L., Jara, E., Cox, A., Perea, A.R., Funk, M. et al. (2025) Genetic Diversity, Admixture, and Selection Signatures in a Raramuri Criollo Cattle Population Introduced to the Southwestern United States. Int J Mol Sci, 26.
69	Taye, M., Lee, W., Caetano-Anolles, K., Dessie, T., Cho, S., Jong Oh, S., Lee, H.-K. and Kim, H. (2018) Exploring the genomes of East African Indicine cattle breeds reveals signature of selection for tropical environmental adaptation traits. Cogent Food & Agriculture, 4, 1552552.
70	Sesay, A.R., Saif-ur-Rehman, M., Ramzan, F. and Awan, F.S. (2024) Genome-Wide Assessment of Signatures of Selection in the Pakistan Sahiwal Cattle. Pakistan J. Zool., 56, 1607-1621.
