# Supplementary material for: Bovine Genome Database: new curated collection of selective sweeps in bovine populations across the world
Source: Nucleic Acids Res. 2025 Nov 20;54(D1):D949–57. doi: 10.1093/nar/gkaf1214 (PMC12807739; doi:10.1093/nar/gkaf1214)
Supplement: gkaf1214_Supplemental_Files [file gkaf1214_supplemental_files.zip › Supplementary_File_3.xlsx]

## Sheet: Example1 RefSeq GO BP
Gene Ontology Term	Corrected P-value	Genes	GO ID
stimulatory C-type lectin receptor signaling pathway	8.822914915901893e-8	100036590,100139049,100140174,100296778,100336869,100847738,100848575,101902704,101904903,101905165,101905403,104970137,112446743,132345339,444877,513869,514897,618565	GO:0002223
response to lectin	8.822914915901893e-8	100036590,100139049,100140174,100296778,100336869,100847738,100848575,101902704,101904903,101905165,101905403,104970137,112446743,132345339,444877,513869,514897,618565	GO:1990840
cellular response to lectin	8.822914915901893e-8	100036590,100139049,100140174,100296778,100336869,100847738,100848575,101902704,101904903,101905165,101905403,104970137,112446743,132345339,444877,513869,514897,618565	GO:1990858
positive regulation of natural killer cell mediated cytotoxicity	1.20381e-06	100036590,100139049,100140174,100296778,100336869,100847738,100848575,101902704,101904903,101905165,101905403,104970137,112446743,132345339,404058,444877,513869,514897,618565	GO:0045954
positive regulation of natural killer cell mediated immunity	4.39768e-06	100036590,100139049,100140174,100296778,100336869,100847738,100848575,101902704,101904903,101905165,101905403,104970137,112446743,132345339,404058,444877,513869,514897,618565	GO:0002717
response to stimulus	5.22709e-06	100036590,100137723,100139049,100140174,100295221,100296778,100300211,100336869,100847738,100848575,100848815,100849008,101902704,101902742,101904903,101904987,101905165,101905403,101907965,104968464,104970137,104975676,107131736,112441522,112441537,112443716,112443785,112446743,119645945,132343676,132345339,280863,281093,281206,281358,281368,281422,281427,281513,281805,281872,282331,282337,28235…	GO:0050896
immune response	6.13818e-06	100036590,100139049,100140174,100295221,100296778,100336869,100847738,100848575,100848815,101902704,101904903,101905165,101905403,104970137,104975676,112441522,112446743,132343676,132345339,280863,282494,282495,282530,282535,353105,404058,407173,407238,444877,504295,504548,506214,506405,507197,507339,507749,510417,512672,512938,513869,514897,515628,515712,517666,520111,520201,520202,522636,525599…	GO:0006955
regulation of natural killer cell mediated cytotoxicity	7.7826e-06	100036590,100139049,100140174,100296778,100336869,100847738,100848575,101902704,101904903,101905165,101905403,104970137,112446743,132345339,404058,444877,513869,514897,618565	GO:0042269
regulation of natural killer cell mediated immunity	2.16657e-05	100036590,100139049,100140174,100296778,100336869,100847738,100848575,101902704,101904903,101905165,101905403,104970137,112446743,132345339,404058,444877,513869,514897,618565	GO:0002715
immune system process	2.50108e-05	100036590,100139049,100140174,100295221,100296778,100336869,100847738,100848575,100848815,101902704,101902742,101904903,101905165,101905403,104970137,104975676,112441522,112446743,132343676,132345339,280863,281368,282331,282337,282494,282495,282530,282535,353105,404058,407173,407238,444877,504295,504548,506214,506405,507197,507339,507749,510417,510453,511122,512672,512938,513869,514897,515628,515…	GO:0002376
positive regulation of immune response	0.000105257	100036590,100139049,100140174,100296778,100336869,100847738,100848575,100848815,101902704,101904903,101905165,101905403,104970137,112446743,132345339,280863,282494,353105,404058,407173,407238,444877,504295,506214,507339,507749,510417,512672,513869,514897,515712,525599,526766,532573,532865,535347,540074,615129,615223,616942,618565,786065,789224	GO:0050778
natural killer cell mediated cytotoxicity	0.000118283	100036590,100139049,100140174,100296778,100336869,100847738,100848575,101902704,101904903,101905165,101905403,104970137,112446743,132345339,404058,444877,513869,514897,618565	GO:0042267
natural killer cell mediated immunity	0.000242978	100036590,100139049,100140174,100296778,100336869,100847738,100848575,101902704,101904903,101905165,101905403,104970137,112446743,132345339,404058,444877,513869,514897,618565	GO:0002228
innate immune response	0.000439203	100036590,100139049,100140174,100295221,100296778,100336869,100847738,100848575,101902704,101904903,101905165,101905403,104970137,104975676,112441522,112446743,132343676,132345339,404058,407238,444877,504548,506405,507197,507339,507749,512938,513869,514897,515628,517666,520111,520201,520202,526766,532573,532865,533692,540074,615278,616776,616868,618565,785873,786987	GO:0045087
detection of chemical stimulus involved in sensory perception of smell	0.000691505	100300211,100849008,101904987,107131736,112443716,112443785,119645945,506486,510530,510775,511103,512579,514434,515704,516273,516274,518468,522315,523389,523768,523769,524872,526989,528343,528373,528374,528914,529518,532291,538947,540205,615902,616306,616517,616658,618034,618052,618064,618070,619021,782262,782301,782341,783002,783203,783311,784652,784681,784712,785162,785277,785397,785431,785582,…	GO:0050911
regulation of immune response	0.000770307	100036590,100139049,100140174,100296778,100336869,100847738,100848575,100848815,101902704,101904903,101905165,101905403,104970137,112446743,132345339,280863,282494,353105,404058,407173,407238,444877,504295,506214,507339,507749,510417,512672,513869,514897,515712,520111,525599,526766,532573,532865,535347,540074,615129,615223,616085,616942,618565,786065,789224	GO:0050776
cell killing	0.00082525	100036590,100139049,100140174,100296778,100336869,100847738,100848575,101902704,101902742,101904903,101905165,101905403,104970137,112446743,132345339,404058,407173,407178,444877,507339,507749,510417,512672,513869,514897,515712,526766,532865,616942,618565	GO:0001906
detection of chemical stimulus	0.000957329	100300211,100849008,101902742,101904987,107131736,112443716,112443785,119645945,444877,506486,510530,510775,511103,512579,514434,515704,516273,516274,518468,522315,523389,523768,523769,524872,526989,528343,528373,528374,528914,529518,532291,532865,538947,540205,615902,616306,616517,616658,618034,618052,618064,618070,619021,782262,782301,782341,783002,783203,783311,784652,784681,784712,785162,7852…	GO:0009593
sensory perception of smell	0.000971595	100300211,100849008,101904987,107131736,112443716,112443785,119645945,506486,510530,510775,511103,512579,514434,515704,516273,516274,518468,522315,523389,523768,523769,524872,526989,528343,528373,528374,528914,529518,532291,538947,540205,615902,616306,616517,616658,618034,618052,618064,618070,619021,782262,782301,782341,783002,783203,783311,784652,784681,784712,785162,785277,785397,785431,785582,…	GO:0007608
detection of chemical stimulus involved in sensory perception	0.0017486	100300211,100849008,101904987,107131736,112443716,112443785,119645945,506486,510530,510775,511103,512579,514434,515704,516273,516274,518468,522315,523389,523768,523769,524872,526989,528343,528373,528374,528914,529518,532291,538947,540205,615902,616306,616517,616658,618034,618052,618064,618070,619021,782262,782301,782341,783002,783203,783311,784652,784681,784712,785162,785277,785397,785431,785582,…	GO:0050907
positive regulation of leukocyte mediated cytotoxicity	0.00191991	100036590,100139049,100140174,100296778,100336869,100847738,100848575,101902704,101904903,101905165,101905403,104970137,112446743,132345339,404058,407173,444877,510417,512672,513869,514897,515712,616942,618565	GO:0001912
positive regulation of cell killing	0.00191991	100036590,100139049,100140174,100296778,100336869,100847738,100848575,101902704,101902742,101904903,101905165,101905403,104970137,112446743,132345339,404058,407173,444877,510417,512672,513869,514897,515712,532865,616942,618565	GO:0031343
defense response to symbiont	0.00233745	100036590,100139049,100140174,100295221,100296778,100336869,100847738,100848575,101902704,101904903,101905165,101905403,104970137,104975676,112441522,112446743,132343676,132345339,404058,407238,444877,504548,506405,507197,507339,507749,512938,513869,514897,515628,517666,520111,520201,520202,526766,532573,532865,533692,540074,615278,616776,616868,618565,785873,786987	GO:0140546
positive regulation of lymphocyte mediated immunity	0.00235805	100036590,100139049,100140174,100296778,100336869,100847738,100848575,101902704,101904903,101905165,101905403,104970137,112446743,132345339,353105,404058,407173,444877,510417,512672,513869,514897,515712,615129,616942,618565	GO:0002708
detection of stimulus involved in sensory perception	0.00449161	100300211,100849008,101904987,107131736,112443716,112443785,119645945,506486,510530,510775,511103,512579,514434,515704,516273,516274,518468,522315,523389,523768,523769,524872,526989,528343,528373,528374,528914,529518,532291,538947,540205,615902,616306,616517,616658,618034,618052,618064,618070,619021,782262,782301,782341,783002,783203,783311,784652,784681,784712,785162,785277,785397,785431,785582,…	GO:0050906
antigen processing and presentation	0.00492527	100848815,282494,282495,282530,282535,407173,506214,510417,512672,515712,538700,539241,616942	GO:0019882
sensory perception of chemical stimulus	0.00496974	100300211,100849008,101904987,107131736,112443716,112443785,119645945,506486,510530,510775,511103,512579,514434,515704,516273,516274,518468,522315,523389,523768,523769,524872,526989,528343,528373,528374,528914,529518,532291,538947,540205,615902,616306,616517,616658,618034,618052,618064,618070,619021,782262,782301,782341,783002,783203,783311,784652,784681,784712,785162,785277,785397,785431,785582,…	GO:0007606
positive regulation of leukocyte mediated immunity	0.00595974	100036590,100139049,100140174,100296778,100336869,100847738,100848575,101902704,101904903,101905165,101905403,104970137,112446743,132345339,353105,404058,407173,444877,510417,512672,513869,514897,515712,615129,616942,618565	GO:0002705
regulation of leukocyte mediated cytotoxicity	0.00769228	100036590,100139049,100140174,100296778,100336869,100847738,100848575,101902704,101904903,101905165,101905403,104970137,112446743,132345339,404058,407173,444877,510417,512672,513869,514897,515712,616942,618565	GO:0001910
detection of stimulus	0.00789298	100300211,100849008,101902742,101904987,107131736,112443716,112443785,119645945,444877,506486,510530,510775,511103,512579,514434,515704,516273,516274,518468,522315,523389,523768,523769,524872,526989,528343,528373,528374,528914,529518,532291,532865,538947,540205,615902,616306,616517,616658,618034,618052,618064,618070,619021,782262,782301,782341,783002,783203,783311,784652,784681,784712,785162,7852…	GO:0051606
lymphocyte mediated immunity	0.00857374	100036590,100139049,100140174,100296778,100336869,100847738,100848575,101902704,101904903,101905165,101905403,104970137,112446743,132345339,353105,404058,407173,444877,507339,507749,510417,512672,513869,514897,515712,526766,615129,616942,618565	GO:0002449
positive regulation of immune system process	0.00978858	100036590,100139049,100140174,100296778,100336869,100847738,100848575,100848815,101902704,101902742,101904903,101905165,101905403,104970137,112446743,132345339,280863,282494,353105,404058,407173,407238,444877,504295,506214,507339,507749,510417,512672,513869,514897,515712,521784,522155,525599,526766,532573,532865,535347,540074,615129,615223,616942,618565,786065,789224	GO:0002684
regulation of cell killing	0.011550850632618839	100036590,100139049,100140174,100296778,100336869,100847738,100848575,101902704,101902742,101904903,101905165,101905403,104970137,112446743,132345339,404058,407173,444877,510417,512672,513869,514897,515712,532865,616942,618565	GO:0031341
activation of immune response	0.015218468320662468	100036590,100139049,100140174,100296778,100336869,100847738,100848575,101902704,101904903,101905165,101905403,104970137,112446743,132345339,280863,407238,444877,504295,507339,507749,513869,514897,525599,526766,532573,535347,540074,615223,618565,786065,789224	GO:0002253
antigen processing and presentation of peptide or polysaccharide antigen via MHC class II	0.018324641584910806	100848815,282494,282495,282530,506214,539241	GO:0002504
leukocyte mediated immunity	0.0272479	100036590,100139049,100140174,100296778,100336869,100847738,100848575,101902704,101904903,101905165,101905403,104970137,112446743,132345339,353105,404058,407173,444877,507339,507749,510417,512672,513869,514897,515712,526766,533692,615129,616942,618565	GO:0002443
regulation of lymphocyte mediated immunity	0.028997008696920592	100036590,100139049,100140174,100296778,100336869,100847738,100848575,101902704,101904903,101905165,101905403,104970137,112446743,132345339,353105,404058,407173,444877,510417,512672,513869,514897,515712,615129,616942,618565	GO:0002706
sensory perception	0.0330478	100300211,100849008,101904987,107131736,112443716,112443785,119645945,281936,282354,506486,507142,510530,510775,511103,512579,514434,515704,516273,516274,518468,522315,523389,523768,523769,524872,526989,528343,528373,528374,528914,529518,532291,533175,538947,539566,540205,615902,616306,616517,616658,618034,618052,618064,618070,619021,782262,782301,782341,783002,783203,783311,784652,784681,784712,…	GO:0007600
defense response	0.0339419	100036590,100139049,100140174,100295221,100296778,100336869,100847738,100848575,101902704,101904903,101905165,101905403,104970137,104975676,112441522,112446743,132343676,132345339,281368,282331,353105,404058,407178,407238,444877,504548,506405,507197,507339,507749,512938,513869,514897,515628,517666,520111,520201,520202,521784,522636,525276,526766,532573,532865,533692,534150,539093,540074,614040,61…	GO:0006952
defense response to other organism	0.0354573	100036590,100139049,100140174,100295221,100296778,100336869,100847738,100848575,101902704,101904903,101905165,101905403,104970137,104975676,112441522,112446743,132343676,132345339,404058,407238,444877,504548,506405,507197,507339,507749,512938,513869,514897,515628,517666,520111,520201,520202,522636,526766,532573,532865,533692,534150,540074,615278,616776,616868,618565,785873,786987	GO:0098542
regulation of immune system process	0.049481589641096654	100036590,100139049,100140174,100296778,100336869,100847738,100848575,100848815,101902704,101902742,101904903,101905165,101905403,104970137,112446743,132345339,280863,282331,282337,282494,353105,404058,407173,407238,444877,504295,506214,507339,507749,510417,510453,511122,512672,513869,514897,515712,520111,521784,522155,525599,526766,532573,532865,535347,540074,615129,615223,616085,616942,618565,7…	GO:0002682

## Sheet: Example1 RefSeq GO MF
Gene Ontology Term	Corrected P-value	Genes	GO ID
carbohydrate binding	2.3474220527452918e-8	100036590,100125265,100139049,100140174,100296778,100336869,100848575,101902742,101904903,101905165,101905403,281368,404058,444861,444877,508740,513869,514897,518469,532865,536944,616060,616085,784092	GO:0030246
structural constituent of chromatin	1.15235e-05	100295221,104968446,104975676,115945171,115945172,527304,527645,528329,529277,614958,614970,616776,616790,616800,616819,616868,783767	GO:0030527
transmembrane signaling receptor activity	0.000800422	100036590,100139049,100140174,100296778,100300211,100336869,100847738,100848575,100849008,101902704,101904903,101904987,101905165,101905403,104970137,107131736,112443716,112443785,112446743,119645945,132345339,281422,281513,281872,282331,282431,407238,444861,444877,506486,509554,510014,510530,510775,511103,512579,513785,513869,514434,514720,514897,515704,516273,516274,518468,521554,522155,522315,…	GO:0004888
olfactory receptor activity	0.000870774	100300211,100849008,101904987,107131736,112443716,112443785,119645945,506486,510530,510775,511103,512579,514434,515704,516273,516274,518468,522315,523389,523768,523769,524872,526989,528343,528373,528374,528914,529518,532291,538947,540205,615902,616306,616517,616658,618034,618052,618064,618070,619021,782262,782301,782341,783002,783203,783311,784652,784681,784712,785162,785277,785397,785431,785582,…	GO:0004984
signaling receptor activity	0.00764545	100036590,100139049,100140174,100296778,100300211,100336869,100847738,100848575,100849008,101902704,101902742,101904903,101904987,101905165,101905403,104970137,107131736,112443716,112443785,112446743,119645945,132345339,281358,281422,281513,281872,282331,282431,386587,404058,407238,444861,444877,506405,506486,508740,509554,510014,510530,510775,511103,512579,513785,513869,514434,514720,514897,5157…	GO:0038023
molecular transducer activity	0.00764545	100036590,100139049,100140174,100296778,100300211,100336869,100847738,100848575,100849008,101902704,101902742,101904903,101904987,101905165,101905403,104970137,107131736,112443716,112443785,112446743,119645945,132345339,281358,281422,281513,281872,282331,282431,386587,404058,407238,444861,444877,506405,506486,508740,509554,510014,510530,510775,511103,512579,513785,513869,514434,514720,514897,5157…	GO:0060089

## Sheet: Example1 RefSeq KEGG
Pathway	Corrected P-value	Genes	Pathway ID
Graft-versus-host disease - Bos taurus (cow)	3.43010966022848e-20	100139049,100140174,100336869,100847738,100848815,104970137,112446743,282494,282495,282530,282535,407173,444877,506214,510417,512672,513869,514897,515712,538700,539241,616942,618565	bta05332
Antigen processing and presentation - Bos taurus (cow)	3.044318129467227e-16	100139049,100140174,100336869,100847738,100848815,104970137,112446743,282494,282495,282530,282535,407173,444877,506214,510417,512672,513869,514897,515712,538700,539241,616942,618565	bta04612
Systemic lupus erythematosus - Bos taurus (cow)	5.484295580929562e-10	100295221,100848815,104968446,104975676,282494,282495,282530,282535,506214,507339,507749,526766,527645,528329,529277,538700,539241,614958,614970,616776,616790,616800,616819,616868,783767	bta05322
Olfactory transduction - Bos taurus (cow)	4.124094173149549e-9	100300211,100849008,101904987,107131736,112443716,112443785,119645945,506486,510530,510775,511103,512579,514434,515704,516273,516274,518468,522315,523389,523768,523769,524872,526989,528343,528373,528374,528914,529518,532291,538947,540205,615902,616306,616517,616658,618034,618052,618064,618070,619021,782262,782301,782341,783002,783203,783311,784652,784681,784712,785162,785277,785397,785431,785582,…	bta04740
Allograft rejection - Bos taurus (cow)	4.109573971147354e-8	100848815,282494,282495,282530,282535,407173,506214,510417,512672,515712,538700,539241,616942	bta05330
Type I diabetes mellitus - Bos taurus (cow)	6.862362896794895e-8	100848815,282494,282495,282530,282535,407173,506214,510417,512672,515712,538700,539241,616942	bta04940
Autoimmune thyroid disease - Bos taurus (cow)	1.75227e-06	100848815,282494,282495,282530,282535,407173,506214,510417,512672,515712,538700,539241,616942	bta05320
Viral myocarditis - Bos taurus (cow)	1.79241e-05	100848815,282494,282495,282530,282535,407173,506214,510417,512672,515712,538700,539241,616942	bta05416
Phagosome - Bos taurus (cow)	9.9698e-05	100848815,281368,281872,282494,282495,282530,282535,407173,506214,510417,512672,515712,532865,538700,539241,615087,616942	bta04145
Asthma - Bos taurus (cow)	0.000559874	100848815,282494,282495,282530,282535,506214,538700,539241	bta05310
Inflammatory bowel disease - Bos taurus (cow)	0.00978797	100848815,282494,282495,282530,282535,353105,506214,538700,539241	bta05321
Intestinal immune network for IgA production - Bos taurus (cow)	0.013994368569833224	100848815,282494,282495,282530,282535,506214,538700,539241	bta04672
Hematopoietic cell lineage - Bos taurus (cow)	0.016220168998417824	100848815,281872,282494,282495,282530,282535,506214,521554,535951,538700,539241	bta04640
Leishmaniasis - Bos taurus (cow)	0.028800975565839926	100848815,282494,282495,282530,282535,506214,533692,538700,539241	bta05140
Epstein-Barr virus infection - Bos taurus (cow)	0.0413189	100848815,101907965,282494,282495,282530,282535,407173,506214,510417,512672,515712,519018,533692,538700,539241,616942	bta05169

## Sheet: Example1 Ensembl BP
Gene Ontology Term	Corrected P-value	Genes	GO ID
stimulatory C-type lectin receptor signaling pathway	1.7511772213652614e-11	ENSBTAG00000004917,ENSBTAG00000030426,ENSBTAG00000038843,ENSBTAG00000046268,ENSBTAG00000046389,ENSBTAG00000049367,ENSBTAG00000049823,ENSBTAG00000054018,ENSBTAG00000056374,ENSBTAG00000064910	GO:0002223
response to lectin	1.7511772213652614e-11	ENSBTAG00000004917,ENSBTAG00000030426,ENSBTAG00000038843,ENSBTAG00000046268,ENSBTAG00000046389,ENSBTAG00000049367,ENSBTAG00000049823,ENSBTAG00000054018,ENSBTAG00000056374,ENSBTAG00000064910	GO:1990840
cellular response to lectin	1.7511772213652614e-11	ENSBTAG00000004917,ENSBTAG00000030426,ENSBTAG00000038843,ENSBTAG00000046268,ENSBTAG00000046389,ENSBTAG00000049367,ENSBTAG00000049823,ENSBTAG00000054018,ENSBTAG00000056374,ENSBTAG00000064910	GO:1990858
detection of chemical stimulus involved in sensory perception of smell	1.9864586337607945e-11	ENSBTAG00000003250,ENSBTAG00000005885,ENSBTAG00000013654,ENSBTAG00000017227,ENSBTAG00000027245,ENSBTAG00000031843,ENSBTAG00000038597,ENSBTAG00000039145,ENSBTAG00000039274,ENSBTAG00000039534,ENSBTAG00000039677,ENSBTAG00000040188,ENSBTAG00000040307,ENSBTAG00000040582,ENSBTAG00000045586,ENSBTAG00000048946,ENSBTAG00000050351,ENSBTAG00000051060,ENSBTAG00000052416,ENSBTAG00000053227,ENSBTAG00000054399,…	GO:0050911
sensory perception of smell	4.976194721132206e-11	ENSBTAG00000003250,ENSBTAG00000005885,ENSBTAG00000013654,ENSBTAG00000017227,ENSBTAG00000027245,ENSBTAG00000031843,ENSBTAG00000038597,ENSBTAG00000039145,ENSBTAG00000039274,ENSBTAG00000039534,ENSBTAG00000039677,ENSBTAG00000040188,ENSBTAG00000040307,ENSBTAG00000040582,ENSBTAG00000045586,ENSBTAG00000048946,ENSBTAG00000050351,ENSBTAG00000051060,ENSBTAG00000052416,ENSBTAG00000053227,ENSBTAG00000054399,…	GO:0007608
detection of chemical stimulus	7.480921338288443e-11	ENSBTAG00000003250,ENSBTAG00000005885,ENSBTAG00000013654,ENSBTAG00000014546,ENSBTAG00000017227,ENSBTAG00000027245,ENSBTAG00000031843,ENSBTAG00000038597,ENSBTAG00000039145,ENSBTAG00000039274,ENSBTAG00000039534,ENSBTAG00000039677,ENSBTAG00000040188,ENSBTAG00000040307,ENSBTAG00000040582,ENSBTAG00000045586,ENSBTAG00000048946,ENSBTAG00000050351,ENSBTAG00000051060,ENSBTAG00000052416,ENSBTAG00000053227,…	GO:0009593
detection of chemical stimulus involved in sensory perception	9.736634189775115e-11	ENSBTAG00000003250,ENSBTAG00000005885,ENSBTAG00000013654,ENSBTAG00000017227,ENSBTAG00000027245,ENSBTAG00000031843,ENSBTAG00000038597,ENSBTAG00000039145,ENSBTAG00000039274,ENSBTAG00000039534,ENSBTAG00000039677,ENSBTAG00000040188,ENSBTAG00000040307,ENSBTAG00000040582,ENSBTAG00000045586,ENSBTAG00000048946,ENSBTAG00000050351,ENSBTAG00000051060,ENSBTAG00000052416,ENSBTAG00000053227,ENSBTAG00000054399,…	GO:0050907
detection of stimulus involved in sensory perception	2.4943978326976154e-10	ENSBTAG00000002425,ENSBTAG00000003250,ENSBTAG00000005885,ENSBTAG00000013654,ENSBTAG00000017227,ENSBTAG00000027245,ENSBTAG00000031843,ENSBTAG00000038597,ENSBTAG00000039145,ENSBTAG00000039274,ENSBTAG00000039534,ENSBTAG00000039677,ENSBTAG00000040188,ENSBTAG00000040307,ENSBTAG00000040582,ENSBTAG00000045586,ENSBTAG00000048946,ENSBTAG00000050351,ENSBTAG00000051060,ENSBTAG00000052416,ENSBTAG00000053227,…	GO:0050906
sensory perception of chemical stimulus	9.326224811282186e-10	ENSBTAG00000003250,ENSBTAG00000005885,ENSBTAG00000013654,ENSBTAG00000017227,ENSBTAG00000027245,ENSBTAG00000031843,ENSBTAG00000038597,ENSBTAG00000039145,ENSBTAG00000039274,ENSBTAG00000039534,ENSBTAG00000039677,ENSBTAG00000040188,ENSBTAG00000040307,ENSBTAG00000040582,ENSBTAG00000045586,ENSBTAG00000048946,ENSBTAG00000050351,ENSBTAG00000051060,ENSBTAG00000052416,ENSBTAG00000053227,ENSBTAG00000054399,…	GO:0007606
detection of stimulus	1.4283937766785187e-9	ENSBTAG00000002425,ENSBTAG00000003250,ENSBTAG00000005885,ENSBTAG00000013654,ENSBTAG00000014546,ENSBTAG00000017227,ENSBTAG00000027245,ENSBTAG00000031843,ENSBTAG00000038597,ENSBTAG00000039145,ENSBTAG00000039274,ENSBTAG00000039534,ENSBTAG00000039677,ENSBTAG00000040188,ENSBTAG00000040307,ENSBTAG00000040582,ENSBTAG00000045586,ENSBTAG00000048946,ENSBTAG00000050351,ENSBTAG00000051060,ENSBTAG00000052416,…	GO:0051606
sensory perception	8.174612406670508e-8	ENSBTAG00000000579,ENSBTAG00000002425,ENSBTAG00000003250,ENSBTAG00000005885,ENSBTAG00000013654,ENSBTAG00000014655,ENSBTAG00000017227,ENSBTAG00000018245,ENSBTAG00000021841,ENSBTAG00000027245,ENSBTAG00000031843,ENSBTAG00000038597,ENSBTAG00000039145,ENSBTAG00000039274,ENSBTAG00000039534,ENSBTAG00000039677,ENSBTAG00000040188,ENSBTAG00000040307,ENSBTAG00000040582,ENSBTAG00000045586,ENSBTAG00000048946,…	GO:0007600
positive regulation of natural killer cell mediated cytotoxicity	1.6365191189224204e-7	ENSBTAG00000004917,ENSBTAG00000030426,ENSBTAG00000038843,ENSBTAG00000046268,ENSBTAG00000046389,ENSBTAG00000049367,ENSBTAG00000049823,ENSBTAG00000054018,ENSBTAG00000056374,ENSBTAG00000064910	GO:0045954
regulation of leukocyte mediated cytotoxicity	2.2946860366116127e-7	ENSBTAG00000002069,ENSBTAG00000004293,ENSBTAG00000004917,ENSBTAG00000010645,ENSBTAG00000019975,ENSBTAG00000030426,ENSBTAG00000038619,ENSBTAG00000038843,ENSBTAG00000046268,ENSBTAG00000046389,ENSBTAG00000049367,ENSBTAG00000049823,ENSBTAG00000054018,ENSBTAG00000056374,ENSBTAG00000064910	GO:0001910
regulation of cell killing	4.031125141563904e-7	ENSBTAG00000002069,ENSBTAG00000004293,ENSBTAG00000004917,ENSBTAG00000010645,ENSBTAG00000019975,ENSBTAG00000030426,ENSBTAG00000038619,ENSBTAG00000038843,ENSBTAG00000046268,ENSBTAG00000046389,ENSBTAG00000049367,ENSBTAG00000049823,ENSBTAG00000054018,ENSBTAG00000056374,ENSBTAG00000064910	GO:0031341
positive regulation of natural killer cell mediated immunity	4.0840472254281927e-7	ENSBTAG00000004917,ENSBTAG00000030426,ENSBTAG00000038843,ENSBTAG00000046268,ENSBTAG00000046389,ENSBTAG00000049367,ENSBTAG00000049823,ENSBTAG00000054018,ENSBTAG00000056374,ENSBTAG00000064910	GO:0002717
cell killing	4.231088747849416e-7	ENSBTAG00000002069,ENSBTAG00000004293,ENSBTAG00000004917,ENSBTAG00000010645,ENSBTAG00000011766,ENSBTAG00000014177,ENSBTAG00000016149,ENSBTAG00000019975,ENSBTAG00000027865,ENSBTAG00000030426,ENSBTAG00000038619,ENSBTAG00000038843,ENSBTAG00000046268,ENSBTAG00000046389,ENSBTAG00000049367,ENSBTAG00000049823,ENSBTAG00000054018,ENSBTAG00000056374,ENSBTAG00000064910	GO:0001906
regulation of natural killer cell mediated cytotoxicity	4.6303111818714665e-7	ENSBTAG00000004293,ENSBTAG00000004917,ENSBTAG00000030426,ENSBTAG00000038843,ENSBTAG00000046268,ENSBTAG00000046389,ENSBTAG00000049367,ENSBTAG00000049823,ENSBTAG00000054018,ENSBTAG00000056374,ENSBTAG00000064910	GO:0042269
positive regulation of leukocyte mediated cytotoxicity	9.025833900810668e-7	ENSBTAG00000002069,ENSBTAG00000004917,ENSBTAG00000010645,ENSBTAG00000030426,ENSBTAG00000038619,ENSBTAG00000038843,ENSBTAG00000046268,ENSBTAG00000046389,ENSBTAG00000049367,ENSBTAG00000049823,ENSBTAG00000054018,ENSBTAG00000056374,ENSBTAG00000064910	GO:0001912
positive regulation of cell killing	1.12772e-06	ENSBTAG00000002069,ENSBTAG00000004917,ENSBTAG00000010645,ENSBTAG00000030426,ENSBTAG00000038619,ENSBTAG00000038843,ENSBTAG00000046268,ENSBTAG00000046389,ENSBTAG00000049367,ENSBTAG00000049823,ENSBTAG00000054018,ENSBTAG00000056374,ENSBTAG00000064910	GO:0031343
positive regulation of lymphocyte mediated immunity	1.56355e-06	ENSBTAG00000000013,ENSBTAG00000002069,ENSBTAG00000004917,ENSBTAG00000006335,ENSBTAG00000010645,ENSBTAG00000014048,ENSBTAG00000030426,ENSBTAG00000038619,ENSBTAG00000038843,ENSBTAG00000046268,ENSBTAG00000046389,ENSBTAG00000049367,ENSBTAG00000049823,ENSBTAG00000054018,ENSBTAG00000056374,ENSBTAG00000064910	GO:0002708
regulation of natural killer cell mediated immunity	1.66551e-06	ENSBTAG00000004293,ENSBTAG00000004917,ENSBTAG00000030426,ENSBTAG00000038843,ENSBTAG00000046268,ENSBTAG00000046389,ENSBTAG00000049367,ENSBTAG00000049823,ENSBTAG00000054018,ENSBTAG00000056374,ENSBTAG00000064910	GO:0002715
response to stimulus	2.10455e-06	ENSBTAG00000000013,ENSBTAG00000000395,ENSBTAG00000000579,ENSBTAG00000000871,ENSBTAG00000001241,ENSBTAG00000001492,ENSBTAG00000001997,ENSBTAG00000002069,ENSBTAG00000002425,ENSBTAG00000002902,ENSBTAG00000003162,ENSBTAG00000003250,ENSBTAG00000003329,ENSBTAG00000003728,ENSBTAG00000004066,ENSBTAG00000004221,ENSBTAG00000004288,ENSBTAG00000004293,ENSBTAG00000004351,ENSBTAG00000004490,ENSBTAG00000004547,…	GO:0050896
regulation of lymphocyte mediated immunity	3.91353e-06	ENSBTAG00000000013,ENSBTAG00000002069,ENSBTAG00000004293,ENSBTAG00000004917,ENSBTAG00000006335,ENSBTAG00000010645,ENSBTAG00000014048,ENSBTAG00000019975,ENSBTAG00000030426,ENSBTAG00000038619,ENSBTAG00000038843,ENSBTAG00000046268,ENSBTAG00000046389,ENSBTAG00000049367,ENSBTAG00000049823,ENSBTAG00000054018,ENSBTAG00000056374,ENSBTAG00000064910	GO:0002706
positive regulation of leukocyte mediated immunity	9.32127e-06	ENSBTAG00000000013,ENSBTAG00000002069,ENSBTAG00000004917,ENSBTAG00000006335,ENSBTAG00000010645,ENSBTAG00000014048,ENSBTAG00000030426,ENSBTAG00000038619,ENSBTAG00000038843,ENSBTAG00000046268,ENSBTAG00000046389,ENSBTAG00000049367,ENSBTAG00000049823,ENSBTAG00000054018,ENSBTAG00000056374,ENSBTAG00000064910	GO:0002705
nervous system process	2.03239e-05	ENSBTAG00000000579,ENSBTAG00000002425,ENSBTAG00000003250,ENSBTAG00000005885,ENSBTAG00000010645,ENSBTAG00000012939,ENSBTAG00000013654,ENSBTAG00000014655,ENSBTAG00000017227,ENSBTAG00000017239,ENSBTAG00000018245,ENSBTAG00000018358,ENSBTAG00000021841,ENSBTAG00000027245,ENSBTAG00000031843,ENSBTAG00000038597,ENSBTAG00000039145,ENSBTAG00000039274,ENSBTAG00000039534,ENSBTAG00000039677,ENSBTAG00000040188,…	GO:0050877
leukocyte mediated cytotoxicity	2.59481e-05	ENSBTAG00000002069,ENSBTAG00000004293,ENSBTAG00000004917,ENSBTAG00000010645,ENSBTAG00000019975,ENSBTAG00000030426,ENSBTAG00000038619,ENSBTAG00000038843,ENSBTAG00000046268,ENSBTAG00000046389,ENSBTAG00000049367,ENSBTAG00000049823,ENSBTAG00000054018,ENSBTAG00000056374,ENSBTAG00000064910	GO:0001909
positive regulation of immune response	2.70088e-05	ENSBTAG00000000013,ENSBTAG00000002069,ENSBTAG00000004917,ENSBTAG00000006335,ENSBTAG00000006941,ENSBTAG00000007159,ENSBTAG00000007532,ENSBTAG00000007618,ENSBTAG00000009960,ENSBTAG00000010645,ENSBTAG00000011766,ENSBTAG00000013919,ENSBTAG00000014048,ENSBTAG00000014177,ENSBTAG00000014546,ENSBTAG00000016149,ENSBTAG00000017818,ENSBTAG00000019588,ENSBTAG00000030426,ENSBTAG00000034939,ENSBTAG00000034945,…	GO:0050778
natural killer cell mediated cytotoxicity	2.85167e-05	ENSBTAG00000004293,ENSBTAG00000004917,ENSBTAG00000030426,ENSBTAG00000038843,ENSBTAG00000046268,ENSBTAG00000046389,ENSBTAG00000049367,ENSBTAG00000049823,ENSBTAG00000054018,ENSBTAG00000056374,ENSBTAG00000064910	GO:0042267
lymphocyte mediated immunity	4.09384e-05	ENSBTAG00000000013,ENSBTAG00000002069,ENSBTAG00000004293,ENSBTAG00000004917,ENSBTAG00000006335,ENSBTAG00000010645,ENSBTAG00000011766,ENSBTAG00000014048,ENSBTAG00000014177,ENSBTAG00000016149,ENSBTAG00000019975,ENSBTAG00000030426,ENSBTAG00000038619,ENSBTAG00000038843,ENSBTAG00000046268,ENSBTAG00000046389,ENSBTAG00000049367,ENSBTAG00000049823,ENSBTAG00000054018,ENSBTAG00000056374,ENSBTAG00000064910	GO:0002449
natural killer cell mediated immunity	6.69885e-05	ENSBTAG00000004293,ENSBTAG00000004917,ENSBTAG00000030426,ENSBTAG00000038843,ENSBTAG00000046268,ENSBTAG00000046389,ENSBTAG00000049367,ENSBTAG00000049823,ENSBTAG00000054018,ENSBTAG00000056374,ENSBTAG00000064910	GO:0002228
response to chemical	8.20284e-05	ENSBTAG00000000013,ENSBTAG00000002425,ENSBTAG00000003162,ENSBTAG00000003250,ENSBTAG00000003728,ENSBTAG00000004288,ENSBTAG00000004351,ENSBTAG00000004917,ENSBTAG00000005885,ENSBTAG00000006065,ENSBTAG00000006335,ENSBTAG00000006355,ENSBTAG00000006546,ENSBTAG00000007159,ENSBTAG00000008637,ENSBTAG00000009552,ENSBTAG00000009960,ENSBTAG00000010423,ENSBTAG00000010682,ENSBTAG00000011960,ENSBTAG00000011971,…	GO:0042221
cellular response to stimulus	0.000103347	ENSBTAG00000000013,ENSBTAG00000000395,ENSBTAG00000000579,ENSBTAG00000001241,ENSBTAG00000001492,ENSBTAG00000001997,ENSBTAG00000002902,ENSBTAG00000003162,ENSBTAG00000003250,ENSBTAG00000003329,ENSBTAG00000004066,ENSBTAG00000004288,ENSBTAG00000004293,ENSBTAG00000004351,ENSBTAG00000004587,ENSBTAG00000004917,ENSBTAG00000005164,ENSBTAG00000005176,ENSBTAG00000005885,ENSBTAG00000006065,ENSBTAG00000006335,…	GO:0051716
regulation of immune response	0.000117471	ENSBTAG00000000013,ENSBTAG00000000871,ENSBTAG00000002069,ENSBTAG00000004293,ENSBTAG00000004917,ENSBTAG00000006335,ENSBTAG00000006941,ENSBTAG00000007159,ENSBTAG00000007532,ENSBTAG00000007618,ENSBTAG00000009960,ENSBTAG00000010645,ENSBTAG00000011766,ENSBTAG00000013919,ENSBTAG00000014048,ENSBTAG00000014177,ENSBTAG00000014546,ENSBTAG00000016149,ENSBTAG00000017818,ENSBTAG00000019588,ENSBTAG00000019975,…	GO:0050776
regulation of leukocyte mediated immunity	0.000117524	ENSBTAG00000000013,ENSBTAG00000002069,ENSBTAG00000004293,ENSBTAG00000004917,ENSBTAG00000006335,ENSBTAG00000010645,ENSBTAG00000014048,ENSBTAG00000019975,ENSBTAG00000030426,ENSBTAG00000038619,ENSBTAG00000038843,ENSBTAG00000046268,ENSBTAG00000046389,ENSBTAG00000049367,ENSBTAG00000049823,ENSBTAG00000054018,ENSBTAG00000056374,ENSBTAG00000064910	GO:0002703
G protein-coupled receptor signaling pathway	0.000119524	ENSBTAG00000003250,ENSBTAG00000005885,ENSBTAG00000007159,ENSBTAG00000013654,ENSBTAG00000014972,ENSBTAG00000015872,ENSBTAG00000017227,ENSBTAG00000017239,ENSBTAG00000020142,ENSBTAG00000021807,ENSBTAG00000027245,ENSBTAG00000031843,ENSBTAG00000038597,ENSBTAG00000039145,ENSBTAG00000039157,ENSBTAG00000039274,ENSBTAG00000039534,ENSBTAG00000039677,ENSBTAG00000040188,ENSBTAG00000040307,ENSBTAG00000040582,…	GO:0007186
cell communication	0.000343564	ENSBTAG00000000013,ENSBTAG00000000395,ENSBTAG00000001241,ENSBTAG00000001492,ENSBTAG00000001997,ENSBTAG00000002425,ENSBTAG00000002458,ENSBTAG00000002902,ENSBTAG00000003250,ENSBTAG00000003329,ENSBTAG00000004066,ENSBTAG00000004221,ENSBTAG00000004293,ENSBTAG00000004351,ENSBTAG00000004587,ENSBTAG00000004917,ENSBTAG00000005164,ENSBTAG00000005176,ENSBTAG00000005206,ENSBTAG00000005885,ENSBTAG00000006335,…	GO:0007154
leukocyte mediated immunity	0.000365205	ENSBTAG00000000013,ENSBTAG00000002069,ENSBTAG00000004293,ENSBTAG00000004917,ENSBTAG00000006335,ENSBTAG00000010645,ENSBTAG00000011766,ENSBTAG00000014048,ENSBTAG00000014177,ENSBTAG00000016149,ENSBTAG00000019975,ENSBTAG00000021105,ENSBTAG00000030426,ENSBTAG00000038619,ENSBTAG00000038843,ENSBTAG00000046268,ENSBTAG00000046389,ENSBTAG00000049367,ENSBTAG00000049823,ENSBTAG00000054018,ENSBTAG00000056374,…	GO:0002443
system process	0.00057704	ENSBTAG00000000579,ENSBTAG00000001241,ENSBTAG00000002425,ENSBTAG00000002458,ENSBTAG00000003250,ENSBTAG00000005885,ENSBTAG00000007665,ENSBTAG00000009552,ENSBTAG00000010645,ENSBTAG00000011358,ENSBTAG00000012939,ENSBTAG00000013654,ENSBTAG00000014655,ENSBTAG00000017227,ENSBTAG00000017239,ENSBTAG00000018245,ENSBTAG00000018358,ENSBTAG00000020938,ENSBTAG00000021397,ENSBTAG00000021841,ENSBTAG00000027245,…	GO:0003008
signaling	0.000899872	ENSBTAG00000000013,ENSBTAG00000000395,ENSBTAG00000001241,ENSBTAG00000001492,ENSBTAG00000001997,ENSBTAG00000002458,ENSBTAG00000002902,ENSBTAG00000003250,ENSBTAG00000003329,ENSBTAG00000004066,ENSBTAG00000004221,ENSBTAG00000004293,ENSBTAG00000004351,ENSBTAG00000004587,ENSBTAG00000004917,ENSBTAG00000005164,ENSBTAG00000005176,ENSBTAG00000005206,ENSBTAG00000005885,ENSBTAG00000006335,ENSBTAG00000006599,…	GO:0023052
innate immune response activating cell surface receptor signaling pathway	0.00127192	ENSBTAG00000004917,ENSBTAG00000014546,ENSBTAG00000030426,ENSBTAG00000038843,ENSBTAG00000046268,ENSBTAG00000046389,ENSBTAG00000049367,ENSBTAG00000049823,ENSBTAG00000054018,ENSBTAG00000056374,ENSBTAG00000064910	GO:0002220
positive regulation of immune effector process	0.00146046	ENSBTAG00000000013,ENSBTAG00000002069,ENSBTAG00000004917,ENSBTAG00000006335,ENSBTAG00000010645,ENSBTAG00000014048,ENSBTAG00000014546,ENSBTAG00000030426,ENSBTAG00000038619,ENSBTAG00000038843,ENSBTAG00000046268,ENSBTAG00000046389,ENSBTAG00000049367,ENSBTAG00000049823,ENSBTAG00000054018,ENSBTAG00000056374,ENSBTAG00000064910	GO:0002699
positive regulation of immune system process	0.00192717	ENSBTAG00000000013,ENSBTAG00000002069,ENSBTAG00000002902,ENSBTAG00000004917,ENSBTAG00000006335,ENSBTAG00000006941,ENSBTAG00000007159,ENSBTAG00000007532,ENSBTAG00000007618,ENSBTAG00000009960,ENSBTAG00000010645,ENSBTAG00000011766,ENSBTAG00000013919,ENSBTAG00000014048,ENSBTAG00000014177,ENSBTAG00000014546,ENSBTAG00000016149,ENSBTAG00000017745,ENSBTAG00000017818,ENSBTAG00000019588,ENSBTAG00000019975,…	GO:0002684
immune response	0.00224212	ENSBTAG00000000013,ENSBTAG00000000871,ENSBTAG00000002069,ENSBTAG00000004293,ENSBTAG00000004351,ENSBTAG00000004490,ENSBTAG00000004917,ENSBTAG00000005085,ENSBTAG00000006335,ENSBTAG00000006960,ENSBTAG00000007159,ENSBTAG00000007530,ENSBTAG00000007532,ENSBTAG00000007618,ENSBTAG00000007643,ENSBTAG00000008637,ENSBTAG00000008639,ENSBTAG00000009960,ENSBTAG00000010645,ENSBTAG00000011766,ENSBTAG00000013919,…	GO:0006955
signal transduction	0.00279121	ENSBTAG00000000013,ENSBTAG00000000395,ENSBTAG00000001241,ENSBTAG00000001492,ENSBTAG00000001997,ENSBTAG00000002902,ENSBTAG00000003250,ENSBTAG00000003329,ENSBTAG00000004066,ENSBTAG00000004221,ENSBTAG00000004293,ENSBTAG00000004351,ENSBTAG00000004587,ENSBTAG00000004917,ENSBTAG00000005164,ENSBTAG00000005176,ENSBTAG00000005206,ENSBTAG00000005885,ENSBTAG00000006335,ENSBTAG00000006599,ENSBTAG00000006635,…	GO:0007165
MHC class II protein complex assembly	0.00384997	ENSBTAG00000010645,ENSBTAG00000013919,ENSBTAG00000019588,ENSBTAG00000037605,ENSBTAG00000038128,ENSBTAG00000038397	GO:0002399
peptide antigen assembly with MHC class II protein complex	0.00384997	ENSBTAG00000010645,ENSBTAG00000013919,ENSBTAG00000019588,ENSBTAG00000037605,ENSBTAG00000038128,ENSBTAG00000038397	GO:0002503
innate immune response	0.00467783	ENSBTAG00000000871,ENSBTAG00000004293,ENSBTAG00000004490,ENSBTAG00000004917,ENSBTAG00000005085,ENSBTAG00000006960,ENSBTAG00000007159,ENSBTAG00000007530,ENSBTAG00000007532,ENSBTAG00000007643,ENSBTAG00000008637,ENSBTAG00000008639,ENSBTAG00000009960,ENSBTAG00000011766,ENSBTAG00000014177,ENSBTAG00000014546,ENSBTAG00000016149,ENSBTAG00000021105,ENSBTAG00000025398,ENSBTAG00000027246,ENSBTAG00000030426,…	GO:0045087
immune effector process	0.00610924	ENSBTAG00000000013,ENSBTAG00000002069,ENSBTAG00000004293,ENSBTAG00000004917,ENSBTAG00000006335,ENSBTAG00000009631,ENSBTAG00000010645,ENSBTAG00000011766,ENSBTAG00000014048,ENSBTAG00000014177,ENSBTAG00000014546,ENSBTAG00000014972,ENSBTAG00000016149,ENSBTAG00000019975,ENSBTAG00000021105,ENSBTAG00000021397,ENSBTAG00000030426,ENSBTAG00000038619,ENSBTAG00000038843,ENSBTAG00000046268,ENSBTAG00000046389,…	GO:0002252
regulation of immune effector process	0.00654235	ENSBTAG00000000013,ENSBTAG00000002069,ENSBTAG00000004293,ENSBTAG00000004917,ENSBTAG00000006335,ENSBTAG00000009631,ENSBTAG00000010645,ENSBTAG00000014048,ENSBTAG00000014546,ENSBTAG00000019975,ENSBTAG00000030426,ENSBTAG00000038619,ENSBTAG00000038843,ENSBTAG00000046268,ENSBTAG00000046389,ENSBTAG00000049367,ENSBTAG00000049823,ENSBTAG00000054018,ENSBTAG00000056374,ENSBTAG00000064910	GO:0002697
antigen processing and presentation of peptide or polysaccharide antigen via MHC class II	0.00875964	ENSBTAG00000010645,ENSBTAG00000013919,ENSBTAG00000019588,ENSBTAG00000021077,ENSBTAG00000037605,ENSBTAG00000038128,ENSBTAG00000038397	GO:0002504
defense response	0.014888263639250669	ENSBTAG00000000871,ENSBTAG00000001241,ENSBTAG00000002425,ENSBTAG00000002902,ENSBTAG00000004293,ENSBTAG00000004351,ENSBTAG00000004490,ENSBTAG00000004547,ENSBTAG00000004917,ENSBTAG00000005085,ENSBTAG00000006335,ENSBTAG00000006697,ENSBTAG00000006941,ENSBTAG00000006960,ENSBTAG00000007159,ENSBTAG00000007530,ENSBTAG00000007532,ENSBTAG00000007643,ENSBTAG00000008637,ENSBTAG00000008639,ENSBTAG00000009960,…	GO:0006952
MHC protein complex assembly	0.017478432417557144	ENSBTAG00000010645,ENSBTAG00000013919,ENSBTAG00000019588,ENSBTAG00000037605,ENSBTAG00000038128,ENSBTAG00000038397	GO:0002396
peptide antigen assembly with MHC protein complex	0.017478432417557144	ENSBTAG00000010645,ENSBTAG00000013919,ENSBTAG00000019588,ENSBTAG00000037605,ENSBTAG00000038128,ENSBTAG00000038397	GO:0002501
antigen processing and presentation of exogenous peptide antigen via MHC class II	0.017478432417557144	ENSBTAG00000010645,ENSBTAG00000013919,ENSBTAG00000019588,ENSBTAG00000037605,ENSBTAG00000038128,ENSBTAG00000038397	GO:0019886
regulation of immune system process	0.020984010371468742	ENSBTAG00000000013,ENSBTAG00000000871,ENSBTAG00000002069,ENSBTAG00000002902,ENSBTAG00000004293,ENSBTAG00000004917,ENSBTAG00000006335,ENSBTAG00000006941,ENSBTAG00000007159,ENSBTAG00000007532,ENSBTAG00000007618,ENSBTAG00000009631,ENSBTAG00000009960,ENSBTAG00000010645,ENSBTAG00000011766,ENSBTAG00000013919,ENSBTAG00000014048,ENSBTAG00000014177,ENSBTAG00000014546,ENSBTAG00000014972,ENSBTAG00000016149,…	GO:0002682
activation of immune response	0.023906652456503336	ENSBTAG00000004917,ENSBTAG00000006941,ENSBTAG00000007159,ENSBTAG00000007532,ENSBTAG00000007618,ENSBTAG00000009960,ENSBTAG00000011766,ENSBTAG00000014177,ENSBTAG00000014546,ENSBTAG00000016149,ENSBTAG00000017818,ENSBTAG00000030426,ENSBTAG00000034939,ENSBTAG00000034945,ENSBTAG00000038843,ENSBTAG00000046268,ENSBTAG00000046389,ENSBTAG00000048304,ENSBTAG00000049367,ENSBTAG00000049823,ENSBTAG00000054018,…	GO:0002253
defense response to symbiont	0.028985368984421885	ENSBTAG00000000871,ENSBTAG00000004293,ENSBTAG00000004490,ENSBTAG00000004917,ENSBTAG00000005085,ENSBTAG00000006960,ENSBTAG00000007159,ENSBTAG00000007530,ENSBTAG00000007532,ENSBTAG00000007643,ENSBTAG00000008637,ENSBTAG00000008639,ENSBTAG00000009960,ENSBTAG00000011766,ENSBTAG00000014177,ENSBTAG00000014546,ENSBTAG00000016149,ENSBTAG00000021105,ENSBTAG00000025398,ENSBTAG00000027246,ENSBTAG00000030426,…	GO:0140546
immune system process	0.0323785	ENSBTAG00000000013,ENSBTAG00000000871,ENSBTAG00000002069,ENSBTAG00000002902,ENSBTAG00000004293,ENSBTAG00000004351,ENSBTAG00000004490,ENSBTAG00000004547,ENSBTAG00000004917,ENSBTAG00000005085,ENSBTAG00000006335,ENSBTAG00000006941,ENSBTAG00000006960,ENSBTAG00000007159,ENSBTAG00000007530,ENSBTAG00000007532,ENSBTAG00000007618,ENSBTAG00000007643,ENSBTAG00000008637,ENSBTAG00000008639,ENSBTAG00000009631,…	GO:0002376
immune response-regulating cell surface receptor signaling pathway	0.0352831	ENSBTAG00000004293,ENSBTAG00000004917,ENSBTAG00000007618,ENSBTAG00000014546,ENSBTAG00000017818,ENSBTAG00000030426,ENSBTAG00000034939,ENSBTAG00000034945,ENSBTAG00000038843,ENSBTAG00000046268,ENSBTAG00000046389,ENSBTAG00000048304,ENSBTAG00000049367,ENSBTAG00000049823,ENSBTAG00000054018,ENSBTAG00000056374,ENSBTAG00000064910	GO:0002768
antigen processing and presentation of exogenous peptide antigen	0.0433795	ENSBTAG00000010645,ENSBTAG00000013919,ENSBTAG00000019588,ENSBTAG00000037605,ENSBTAG00000038128,ENSBTAG00000038397	GO:0002478

## Sheet: Example1 Ensembl MF
Gene Ontology Term	Corrected P-value	Genes	GO ID
olfactory receptor activity	2.564359945350749e-10	ENSBTAG00000003250,ENSBTAG00000005885,ENSBTAG00000013654,ENSBTAG00000017227,ENSBTAG00000027245,ENSBTAG00000031843,ENSBTAG00000038597,ENSBTAG00000039145,ENSBTAG00000039274,ENSBTAG00000039534,ENSBTAG00000039677,ENSBTAG00000040188,ENSBTAG00000040307,ENSBTAG00000040582,ENSBTAG00000045586,ENSBTAG00000048946,ENSBTAG00000050351,ENSBTAG00000051060,ENSBTAG00000052416,ENSBTAG00000053227,ENSBTAG00000054399,…	GO:0004984
transmembrane signaling receptor activity	1.0169898739246817e-9	ENSBTAG00000003250,ENSBTAG00000004351,ENSBTAG00000004917,ENSBTAG00000005885,ENSBTAG00000007159,ENSBTAG00000010423,ENSBTAG00000010682,ENSBTAG00000011971,ENSBTAG00000013654,ENSBTAG00000014972,ENSBTAG00000015872,ENSBTAG00000017227,ENSBTAG00000017239,ENSBTAG00000017745,ENSBTAG00000019137,ENSBTAG00000019289,ENSBTAG00000019866,ENSBTAG00000019975,ENSBTAG00000020142,ENSBTAG00000021807,ENSBTAG00000022861,…	GO:0004888
signaling receptor activity	1.0029622566754006e-7	ENSBTAG00000003250,ENSBTAG00000003329,ENSBTAG00000004293,ENSBTAG00000004351,ENSBTAG00000004917,ENSBTAG00000005176,ENSBTAG00000005885,ENSBTAG00000006599,ENSBTAG00000006960,ENSBTAG00000007159,ENSBTAG00000007665,ENSBTAG00000010423,ENSBTAG00000010682,ENSBTAG00000011971,ENSBTAG00000012815,ENSBTAG00000013654,ENSBTAG00000014546,ENSBTAG00000014972,ENSBTAG00000015872,ENSBTAG00000017227,ENSBTAG00000017239,…	GO:0038023
molecular transducer activity	1.0029622566754006e-7	ENSBTAG00000003250,ENSBTAG00000003329,ENSBTAG00000004293,ENSBTAG00000004351,ENSBTAG00000004917,ENSBTAG00000005176,ENSBTAG00000005885,ENSBTAG00000006599,ENSBTAG00000006960,ENSBTAG00000007159,ENSBTAG00000007665,ENSBTAG00000010423,ENSBTAG00000010682,ENSBTAG00000011971,ENSBTAG00000012815,ENSBTAG00000013654,ENSBTAG00000014546,ENSBTAG00000014972,ENSBTAG00000015872,ENSBTAG00000017227,ENSBTAG00000017239,…	GO:0060089
carbohydrate binding	4.2097273612363993e-7	ENSBTAG00000000966,ENSBTAG00000004293,ENSBTAG00000004547,ENSBTAG00000004917,ENSBTAG00000008293,ENSBTAG00000009537,ENSBTAG00000010645,ENSBTAG00000012815,ENSBTAG00000014546,ENSBTAG00000022861,ENSBTAG00000030423,ENSBTAG00000030424,ENSBTAG00000030426,ENSBTAG00000038843,ENSBTAG00000046268,ENSBTAG00000046389,ENSBTAG00000049367,ENSBTAG00000049823,ENSBTAG00000054018,ENSBTAG00000054633,ENSBTAG00000056374,…	GO:0030246
peptide antigen binding	0.000206198	ENSBTAG00000002069,ENSBTAG00000010645,ENSBTAG00000013919,ENSBTAG00000019588,ENSBTAG00000037605,ENSBTAG00000038128,ENSBTAG00000038397,ENSBTAG00000038619	GO:0042605
G protein-coupled receptor activity	0.000224592	ENSBTAG00000003250,ENSBTAG00000005885,ENSBTAG00000007159,ENSBTAG00000013654,ENSBTAG00000014972,ENSBTAG00000015872,ENSBTAG00000017227,ENSBTAG00000017239,ENSBTAG00000020142,ENSBTAG00000021807,ENSBTAG00000027245,ENSBTAG00000031843,ENSBTAG00000038597,ENSBTAG00000039145,ENSBTAG00000039157,ENSBTAG00000039274,ENSBTAG00000039534,ENSBTAG00000039677,ENSBTAG00000040188,ENSBTAG00000040307,ENSBTAG00000040582,…	GO:0004930
antigen binding	0.028277685726066065	ENSBTAG00000002069,ENSBTAG00000010645,ENSBTAG00000013919,ENSBTAG00000019588,ENSBTAG00000037605,ENSBTAG00000038128,ENSBTAG00000038397,ENSBTAG00000038619	GO:0003823
oncostatin-M receptor activity	0.039124896421869115	ENSBTAG00000010423,ENSBTAG00000017745,ENSBTAG00000033107	GO:0004924

## Sheet: Example1 Ensembl Reactome
Pathway	Corrected P-value	Genes	Pathway ID
DAP12 signaling	5.20043e-06	ENSBTAG00000004917,ENSBTAG00000038843,ENSBTAG00000046268,ENSBTAG00000046389,ENSBTAG00000049367,ENSBTAG00000054018,ENSBTAG00000054633,ENSBTAG00000056374	R-BTA-2424491
Translocation of ZAP-70 to Immunological synapse	0.00118088	ENSBTAG00000013919,ENSBTAG00000019588,ENSBTAG00000037605,ENSBTAG00000038128,ENSBTAG00000038397	R-BTA-202430
Co-inhibition by PD-1	0.00319567	ENSBTAG00000013919,ENSBTAG00000019588,ENSBTAG00000037605,ENSBTAG00000038128,ENSBTAG00000038397	R-BTA-389948
Phosphorylation of CD3 and TCR zeta chains	0.0048982	ENSBTAG00000013919,ENSBTAG00000019588,ENSBTAG00000037605,ENSBTAG00000038128,ENSBTAG00000038397	R-BTA-202427
Generation of second messenger molecules	0.026487316209219423	ENSBTAG00000013919,ENSBTAG00000019588,ENSBTAG00000037605,ENSBTAG00000038128,ENSBTAG00000038397	R-BTA-202433

## Sheet: Example2  RefSeq MF
Gene Ontology Term	Corrected P-value	Genes	GO ID
small molecule binding	0.00504626	100124429,100124518,100125266,100125305,100138313,100138954,100138971,100296502,100299995,100300024,100300490,100336467,100848191,101904550,101906055,101906939,101907389,107132327,112442192,112442193,112443216,132342086,280716,280808,280924,280969,280993,281073,281093,281206,281538,281581,281664,281687,281689,281758,281759,281760,282060,282127,282149,282390,282598,287012,404123,404126,404168,5042…	GO:0036094
ion binding	0.00665009	100124429,100124518,100125266,100125305,100138954,100138971,100296502,100300024,100300490,100336467,100848191,101904550,101906055,101906939,101907389,107132327,112442192,112442193,112443216,132342086,280716,280924,280969,280993,281073,281093,281206,281538,281581,281664,281687,281689,281758,281759,281760,282060,282127,282149,282390,282598,287012,404123,404126,404168,504235,504287,504429,504436,504…	GO:0043167
binding	0.00932372	100124429,100124518,100125233,100125266,100125305,100125944,100138313,100138767,100138954,100138971,100139490,100139857,100140085,100140305,100296502,100296784,100297382,100298130,100299023,100299268,100299995,100300024,100300490,100301431,100336467,100336941,100620067,100848191,100848884,101902055,101904292,101904550,101906055,101906939,101907028,101907389,101907883,101907940,107131422,107131432…	GO:0005488
transition metal ion binding	0.022046423235364283	100124429,100124518,100138954,100138971,100296502,101906055,101907389,107132327,112442192,112442193,132342086,280924,281093,281538,282127,404168,504436,504571,504769,504902,505067,506237,506983,508065,509150,509774,510406,511079,511385,511498,511936,512301,512677,513154,513243,514021,514023,514418,514971,515409,516886,516900,517970,518207,518291,519314,520008,520564,521656,521943,524111,527083,52…	GO:0046914
fatty acid binding	0.0397203	100300024,100336467,101906939,281758,281759,281760,506062,515385	GO:0005504
nucleic acid binding	0.0441608	100124429,100124518,100125233,100138954,100138971,100140085,100296502,100296784,100297382,101904292,101907028,101907389,101907883,101907940,107131432,112442192,112442193,112442402,132342086,132342750,280831,281093,281423,281424,281538,281581,282060,282089,282127,286879,404126,404168,407240,408005,504436,504520,504571,505304,506237,506297,506760,506983,508065,508948,509172,509598,509802,509943,510…	GO:0003676

## Sheet: Example2 KEGG
Pathway	Corrected P-value	Genes	Pathway ID
Linoleic acid metabolism - Bos taurus (cow)	0.00641828	107132327,510406,511498,511936,521656,530929,613966	bta00591
Thiamine metabolism - Bos taurus (cow)	0.00756314	100125266,280716,280993,516378,528262	bta00730
Arachidonic acid metabolism - Bos taurus (cow)	0.011297811338495512	107132327,504769,510406,511498,511936,521656,530571,530929,613966	bta00590

## Sheet: Example2 Ensembl BP
Gene Ontology Term	Corrected P-value	Genes	GO ID
epoxygenase P450 pathway	0.000201524	ENSBTAG00000003272,ENSBTAG00000003871,ENSBTAG00000046805,ENSBTAG00000047815,ENSBTAG00000048763	GO:0019373
regulation of primary metabolic process	0.0179926	ENSBTAG00000000074,ENSBTAG00000000092,ENSBTAG00000000332,ENSBTAG00000000472,ENSBTAG00000000630,ENSBTAG00000001055,ENSBTAG00000001151,ENSBTAG00000001400,ENSBTAG00000001776,ENSBTAG00000001947,ENSBTAG00000002112,ENSBTAG00000002261,ENSBTAG00000002370,ENSBTAG00000002398,ENSBTAG00000002573,ENSBTAG00000002763,ENSBTAG00000003339,ENSBTAG00000003577,ENSBTAG00000003829,ENSBTAG00000004497,ENSBTAG00000004603,…	GO:0080090
xenobiotic metabolic process	0.027528759190950765	ENSBTAG00000003162,ENSBTAG00000003272,ENSBTAG00000003871,ENSBTAG00000023939,ENSBTAG00000046805,ENSBTAG00000047815,ENSBTAG00000048763,ENSBTAG00000051030,ENSBTAG00000075868	GO:0006805
regulation of RNA metabolic process	0.030394159549834952	ENSBTAG00000000074,ENSBTAG00000000092,ENSBTAG00000000332,ENSBTAG00000000472,ENSBTAG00000001055,ENSBTAG00000001776,ENSBTAG00000001947,ENSBTAG00000002261,ENSBTAG00000002370,ENSBTAG00000002398,ENSBTAG00000002763,ENSBTAG00000003339,ENSBTAG00000004497,ENSBTAG00000004603,ENSBTAG00000004804,ENSBTAG00000004939,ENSBTAG00000005622,ENSBTAG00000006805,ENSBTAG00000007142,ENSBTAG00000007210,ENSBTAG00000007476,…	GO:0051252
regulation of nucleobase-containing compound metabolic process	0.0343976	ENSBTAG00000000074,ENSBTAG00000000092,ENSBTAG00000000332,ENSBTAG00000000472,ENSBTAG00000001055,ENSBTAG00000001776,ENSBTAG00000001947,ENSBTAG00000002261,ENSBTAG00000002370,ENSBTAG00000002398,ENSBTAG00000002763,ENSBTAG00000003339,ENSBTAG00000004497,ENSBTAG00000004603,ENSBTAG00000004804,ENSBTAG00000004939,ENSBTAG00000005622,ENSBTAG00000006805,ENSBTAG00000007142,ENSBTAG00000007210,ENSBTAG00000007476,…	GO:0019219

## Sheet: Example2 Ensembl MF
Gene Ontology Term	Corrected P-value	Genes	GO ID
arachidonate epoxygenase activity	3.46714e-05	ENSBTAG00000003272,ENSBTAG00000003871,ENSBTAG00000046805,ENSBTAG00000047815,ENSBTAG00000048763	GO:0008392
oxidoreductase activity, acting on paired donors, with incorporation or reduction of molecular oxygen, reduced flavin or flavoprotein as one donor, and incorporation of one atom of oxygen	5.2603e-05	ENSBTAG00000003272,ENSBTAG00000003871,ENSBTAG00000018240,ENSBTAG00000023939,ENSBTAG00000046805,ENSBTAG00000047815,ENSBTAG00000048763,ENSBTAG00000051030,ENSBTAG00000074765,ENSBTAG00000075868,ENSBTAG00000077675	GO:0016712
arachidonate monooxygenase activity	0.000135557	ENSBTAG00000003272,ENSBTAG00000003871,ENSBTAG00000046805,ENSBTAG00000047815,ENSBTAG00000048763	GO:0008391
binding	0.000283853	ENSBTAG00000000071,ENSBTAG00000000074,ENSBTAG00000000090,ENSBTAG00000000092,ENSBTAG00000000153,ENSBTAG00000000182,ENSBTAG00000000332,ENSBTAG00000000472,ENSBTAG00000000630,ENSBTAG00000000848,ENSBTAG00000000965,ENSBTAG00000001055,ENSBTAG00000001151,ENSBTAG00000001260,ENSBTAG00000001400,ENSBTAG00000001440,ENSBTAG00000001775,ENSBTAG00000001776,ENSBTAG00000001778,ENSBTAG00000001780,ENSBTAG00000001882,…	GO:0005488
fatty acid binding	0.00147329	ENSBTAG00000000071,ENSBTAG00000004297,ENSBTAG00000009769,ENSBTAG00000016819,ENSBTAG00000037526,ENSBTAG00000039718,ENSBTAG00000047330,ENSBTAG00000047661	GO:0005504
alkaline phosphatase activity	0.00156301	ENSBTAG00000012363,ENSBTAG00000016748,ENSBTAG00000039346,ENSBTAG00000053448	GO:0004035
transition metal ion binding	0.00160641	ENSBTAG00000000092,ENSBTAG00000000472,ENSBTAG00000001151,ENSBTAG00000001776,ENSBTAG00000001947,ENSBTAG00000002370,ENSBTAG00000002398,ENSBTAG00000002763,ENSBTAG00000002965,ENSBTAG00000002971,ENSBTAG00000003162,ENSBTAG00000003272,ENSBTAG00000003339,ENSBTAG00000003871,ENSBTAG00000003885,ENSBTAG00000004379,ENSBTAG00000004603,ENSBTAG00000004939,ENSBTAG00000005622,ENSBTAG00000006805,ENSBTAG00000006998,…	GO:0046914
small molecule binding	0.00168597	ENSBTAG00000000071,ENSBTAG00000000092,ENSBTAG00000000472,ENSBTAG00000000848,ENSBTAG00000000965,ENSBTAG00000001151,ENSBTAG00000001400,ENSBTAG00000001440,ENSBTAG00000001775,ENSBTAG00000001776,ENSBTAG00000001780,ENSBTAG00000001947,ENSBTAG00000001952,ENSBTAG00000002370,ENSBTAG00000002398,ENSBTAG00000002573,ENSBTAG00000002763,ENSBTAG00000002965,ENSBTAG00000002971,ENSBTAG00000003162,ENSBTAG00000003166,…	GO:0036094
ion binding	0.00168783	ENSBTAG00000000071,ENSBTAG00000000092,ENSBTAG00000000472,ENSBTAG00000000848,ENSBTAG00000000965,ENSBTAG00000001151,ENSBTAG00000001400,ENSBTAG00000001440,ENSBTAG00000001775,ENSBTAG00000001776,ENSBTAG00000001780,ENSBTAG00000001947,ENSBTAG00000002370,ENSBTAG00000002398,ENSBTAG00000002573,ENSBTAG00000002763,ENSBTAG00000002965,ENSBTAG00000002971,ENSBTAG00000003162,ENSBTAG00000003166,ENSBTAG00000003272,…	GO:0043167
steroid binding	0.00549792	ENSBTAG00000000071,ENSBTAG00000001952,ENSBTAG00000002112,ENSBTAG00000003820,ENSBTAG00000004059,ENSBTAG00000007588,ENSBTAG00000023998,ENSBTAG00000050882,ENSBTAG00000052209,ENSBTAG00000052946,ENSBTAG00000072522,ENSBTAG00000075235	GO:0005496
cation binding	0.00754817	ENSBTAG00000000092,ENSBTAG00000000472,ENSBTAG00000001151,ENSBTAG00000001400,ENSBTAG00000001440,ENSBTAG00000001776,ENSBTAG00000001947,ENSBTAG00000002370,ENSBTAG00000002398,ENSBTAG00000002573,ENSBTAG00000002763,ENSBTAG00000002965,ENSBTAG00000002971,ENSBTAG00000003162,ENSBTAG00000003166,ENSBTAG00000003272,ENSBTAG00000003339,ENSBTAG00000003479,ENSBTAG00000003871,ENSBTAG00000003885,ENSBTAG00000003963,…	GO:0043169
RNA polymerase II transcription regulatory region sequence-specific DNA binding	0.010778412842355003	ENSBTAG00000000074,ENSBTAG00000000332,ENSBTAG00000000472,ENSBTAG00000001947,ENSBTAG00000002261,ENSBTAG00000002370,ENSBTAG00000002398,ENSBTAG00000003339,ENSBTAG00000004939,ENSBTAG00000005622,ENSBTAG00000006805,ENSBTAG00000007765,ENSBTAG00000008084,ENSBTAG00000008280,ENSBTAG00000008545,ENSBTAG00000008556,ENSBTAG00000008902,ENSBTAG00000009895,ENSBTAG00000011080,ENSBTAG00000011682,ENSBTAG00000011982,…	GO:0000977
metal ion binding	0.011297314595343172	ENSBTAG00000000092,ENSBTAG00000000472,ENSBTAG00000001151,ENSBTAG00000001440,ENSBTAG00000001776,ENSBTAG00000001947,ENSBTAG00000002370,ENSBTAG00000002398,ENSBTAG00000002573,ENSBTAG00000002763,ENSBTAG00000002965,ENSBTAG00000002971,ENSBTAG00000003162,ENSBTAG00000003166,ENSBTAG00000003272,ENSBTAG00000003339,ENSBTAG00000003479,ENSBTAG00000003871,ENSBTAG00000003885,ENSBTAG00000003963,ENSBTAG00000004379,…	GO:0046872
iron ion binding	0.026046442512823228	ENSBTAG00000000092,ENSBTAG00000003272,ENSBTAG00000003871,ENSBTAG00000004379,ENSBTAG00000017996,ENSBTAG00000018240,ENSBTAG00000023939,ENSBTAG00000046805,ENSBTAG00000047815,ENSBTAG00000048763,ENSBTAG00000051030,ENSBTAG00000055207,ENSBTAG00000074765,ENSBTAG00000075868,ENSBTAG00000077675	GO:0005506
sequence-specific DNA binding	0.0280965	ENSBTAG00000000074,ENSBTAG00000000332,ENSBTAG00000000472,ENSBTAG00000001055,ENSBTAG00000001947,ENSBTAG00000002261,ENSBTAG00000002370,ENSBTAG00000002398,ENSBTAG00000002763,ENSBTAG00000003339,ENSBTAG00000004939,ENSBTAG00000005622,ENSBTAG00000006059,ENSBTAG00000006805,ENSBTAG00000007216,ENSBTAG00000007765,ENSBTAG00000008084,ENSBTAG00000008280,ENSBTAG00000008545,ENSBTAG00000008556,ENSBTAG00000008902,…	GO:0043565
monocarboxylic acid binding	0.0328265	ENSBTAG00000000071,ENSBTAG00000004297,ENSBTAG00000009769,ENSBTAG00000016819,ENSBTAG00000037526,ENSBTAG00000039718,ENSBTAG00000047330,ENSBTAG00000047661	GO:0033293
sequence-specific double-stranded DNA binding	0.0338919	ENSBTAG00000000074,ENSBTAG00000000332,ENSBTAG00000000472,ENSBTAG00000001055,ENSBTAG00000001947,ENSBTAG00000002261,ENSBTAG00000002370,ENSBTAG00000002398,ENSBTAG00000003339,ENSBTAG00000004939,ENSBTAG00000005622,ENSBTAG00000006805,ENSBTAG00000007216,ENSBTAG00000007765,ENSBTAG00000008084,ENSBTAG00000008280,ENSBTAG00000008545,ENSBTAG00000008556,ENSBTAG00000008902,ENSBTAG00000009895,ENSBTAG00000010849,…	GO:1990837
DNA binding	0.03435	ENSBTAG00000000074,ENSBTAG00000000332,ENSBTAG00000000472,ENSBTAG00000001055,ENSBTAG00000001947,ENSBTAG00000002261,ENSBTAG00000002370,ENSBTAG00000002398,ENSBTAG00000002763,ENSBTAG00000003162,ENSBTAG00000003296,ENSBTAG00000003339,ENSBTAG00000004603,ENSBTAG00000004939,ENSBTAG00000005622,ENSBTAG00000005761,ENSBTAG00000006059,ENSBTAG00000006805,ENSBTAG00000007216,ENSBTAG00000007714,ENSBTAG00000007765,…	GO:0003677
transcription regulatory region nucleic acid binding	0.0344077	ENSBTAG00000000074,ENSBTAG00000000332,ENSBTAG00000000472,ENSBTAG00000001055,ENSBTAG00000001947,ENSBTAG00000002261,ENSBTAG00000002370,ENSBTAG00000002398,ENSBTAG00000003339,ENSBTAG00000004939,ENSBTAG00000005622,ENSBTAG00000006805,ENSBTAG00000007765,ENSBTAG00000008084,ENSBTAG00000008280,ENSBTAG00000008545,ENSBTAG00000008556,ENSBTAG00000008902,ENSBTAG00000009895,ENSBTAG00000010849,ENSBTAG00000011080,…	GO:0001067
structural constituent of myelin sheath	0.0344655	ENSBTAG00000011779,ENSBTAG00000024091,ENSBTAG00000034586,ENSBTAG00000034657	GO:0019911
double-stranded DNA binding	0.0356513	ENSBTAG00000000074,ENSBTAG00000000332,ENSBTAG00000000472,ENSBTAG00000001055,ENSBTAG00000001947,ENSBTAG00000002261,ENSBTAG00000002370,ENSBTAG00000002398,ENSBTAG00000003339,ENSBTAG00000004939,ENSBTAG00000005622,ENSBTAG00000006805,ENSBTAG00000007216,ENSBTAG00000007765,ENSBTAG00000008084,ENSBTAG00000008280,ENSBTAG00000008545,ENSBTAG00000008556,ENSBTAG00000008902,ENSBTAG00000009895,ENSBTAG00000010849,…	GO:0003690
organic acid binding	0.0361962	ENSBTAG00000000071,ENSBTAG00000000092,ENSBTAG00000004297,ENSBTAG00000007423,ENSBTAG00000007887,ENSBTAG00000009769,ENSBTAG00000011723,ENSBTAG00000011887,ENSBTAG00000016819,ENSBTAG00000017044,ENSBTAG00000017996,ENSBTAG00000037526,ENSBTAG00000039718,ENSBTAG00000047330,ENSBTAG00000047661	GO:0043177
transcription cis-regulatory region binding	0.0374424	ENSBTAG00000000074,ENSBTAG00000000332,ENSBTAG00000000472,ENSBTAG00000001055,ENSBTAG00000001947,ENSBTAG00000002261,ENSBTAG00000002370,ENSBTAG00000002398,ENSBTAG00000003339,ENSBTAG00000004939,ENSBTAG00000005622,ENSBTAG00000006805,ENSBTAG00000007765,ENSBTAG00000008084,ENSBTAG00000008280,ENSBTAG00000008545,ENSBTAG00000008556,ENSBTAG00000008902,ENSBTAG00000009895,ENSBTAG00000010849,ENSBTAG00000011080,…	GO:0000976
DNA-binding transcription factor activity, RNA polymerase II-specific	0.039325205498262815	ENSBTAG00000000074,ENSBTAG00000000332,ENSBTAG00000000472,ENSBTAG00000001947,ENSBTAG00000002261,ENSBTAG00000002370,ENSBTAG00000002398,ENSBTAG00000004939,ENSBTAG00000005622,ENSBTAG00000006805,ENSBTAG00000007765,ENSBTAG00000008280,ENSBTAG00000008545,ENSBTAG00000008556,ENSBTAG00000009895,ENSBTAG00000011080,ENSBTAG00000011682,ENSBTAG00000011982,ENSBTAG00000012522,ENSBTAG00000012629,ENSBTAG00000012915,…	GO:0000981
zinc ion binding	0.039484241616169834	ENSBTAG00000000092,ENSBTAG00000000472,ENSBTAG00000001776,ENSBTAG00000001947,ENSBTAG00000002370,ENSBTAG00000002398,ENSBTAG00000002763,ENSBTAG00000002965,ENSBTAG00000003162,ENSBTAG00000003339,ENSBTAG00000003885,ENSBTAG00000004603,ENSBTAG00000004939,ENSBTAG00000005622,ENSBTAG00000006805,ENSBTAG00000006998,ENSBTAG00000007216,ENSBTAG00000007714,ENSBTAG00000008084,ENSBTAG00000008280,ENSBTAG00000008330,…	GO:0008270
carboxylic acid binding	0.040433218502438244	ENSBTAG00000000071,ENSBTAG00000000092,ENSBTAG00000004297,ENSBTAG00000007423,ENSBTAG00000007887,ENSBTAG00000009769,ENSBTAG00000011723,ENSBTAG00000011887,ENSBTAG00000016819,ENSBTAG00000017044,ENSBTAG00000017996,ENSBTAG00000037526,ENSBTAG00000039718,ENSBTAG00000047330,ENSBTAG00000047661	GO:0031406
DNA-binding transcription factor activity	0.047729979564890175	ENSBTAG00000000074,ENSBTAG00000000332,ENSBTAG00000000472,ENSBTAG00000001947,ENSBTAG00000002261,ENSBTAG00000002370,ENSBTAG00000002398,ENSBTAG00000004939,ENSBTAG00000005622,ENSBTAG00000006805,ENSBTAG00000007765,ENSBTAG00000008084,ENSBTAG00000008280,ENSBTAG00000008545,ENSBTAG00000008556,ENSBTAG00000008902,ENSBTAG00000009895,ENSBTAG00000011080,ENSBTAG00000011682,ENSBTAG00000011982,ENSBTAG00000012522,…	GO:0003700

[truncated: 1 more sheets: Example2 Reactome]
